# Supplementary material for: A new esophageal gland transcriptome reveals signatures of large scale de novo effector birth in the root lesion nematode Pratylenchus penetrans
Source: BMC Genomics. 2020 Oct 23;21:738. doi: 10.1186/s12864-020-07146-0 (PMC7585316; doi:10.1186/s12864-020-07146-0)
Supplement: Supplementary file 1 — Summary of BLAST hit analyses of the top 230 most abundant transcripts of Pratylenchus penetrans encoding putative secreted proteins (FPKM > 8) originated from the esophageal gland cells library. BLAST analyses were performed against the non-redundant GenBank database. Transcript abundance was determined as Fragments Per Kilobase of Transcript per Million mapped reads (FPKM) values. (XLSX 30 kb) [file 12864_2020_7146_MOESM1_ESM.xlsx]

## Sheet: Table S1
Additional file 1: Table S1. Summary of BLAST hit analyses of the top 230 most abundant transcripts of Pratylenchus penetrans encoding putative secreted proteins (FPKM > 8) originated from the esophageal gland cells library. BLAST analyses were performed against the non-redundant GenBank database.
Transcript abundance was determined as Fragments Per Kilobase of Transcript per Million mapped reads (FPKM) values.
Transcript code	Sequence Description (NCBI)	Blast Top Hit Taxonomy Name (NCBI)	Blast Top Hit Accession (NCBI)	Blast Top Hit E-Value (NCBI)	Blast Top Hit Score (NCBI)	InterPro Signatures	InterPro Accession	InterPro Name	Expression in the glands (FPKM)	Experimental validated in the glands (in situ hibridization)	REFERENCE
Ppen8004_c0_seq1*	---NA---								1173.63	Yes	Vieira et al. 2018
Ppen12016_c0_seq1*	---NA---								797.617	Yes	Vieira et al. 2018
Ppen12533_c0_seq1*	expansin B2	Heterodera avenae	APC23320	3.6e-41	150.214				671.19	Yes	Vieira et al. 2018
Ppen15842_c0_seq1*	beta,1-4 endoglucanase-1 precursor	Pratylenchus penetrans	BAB68522	0	909.827	PF00150 (PFAM)	IPR001547	Glycoside hydrolase, family 5	588.191	Yes	Vieira et al. 2018
Ppen7984_c0_seq1*	---NA---								495.264	Yes	Vieira et al. 2018
Ppen13114_c0_seq2	---NA---								482.664
Ppen8917_c0_seq1	---NA---								431.018	Yes	This study
Ppen12533_c0_seq2	expansin B2	Heterodera avenae	APC23320	3.6e-41	150.214				391.831
Ppen13114_c0_seq4	---NA---								366.48
Ppen13447_c0_seq1*	pectate lyase	Heterodera glycines	ADW77534	8.3e-86	265.774	PF03211 (PFAM)	IPR004898	Pectate lyase PlyH/PlyE-like	337.467	Yes	Vieira et al. 2018
Ppen8004_c0_seq2	---NA---								332.729
Ppen13447_c0_seq2	pectate lyase	Heterodera glycines	ADW77534	8.1e-86	266.159	PF03211 (PFAM)	IPR004898	Pectate lyase PlyH/PlyE-like	328.591
Ppen11800_c0_seq1	---NA---								313.283	Yes	This study
Ppen11603_c0_seq3	---NA---								293.324
Ppen13114_c0_seq3	---NA---								290.994
Ppen9432_c0_seq1	---NA---								267.349	Yes	This study
Ppen11632_c0_seq1*	VAP1 protein	Globodera rostochiensis	AHW98763	2.2e-85	261.536	PF00188 (PFAM)	IPR014044	CAP domain	266.306	Yes	Vieira et al. 2018
Ppen11421_c0_seq1	---NA---								244.067	Yes	This study
Ppen13553_c0_seq1	---NA---								241.428	Yes	This study
Ppen16605_c0_seq1*	---NA---								239.59	Yes	Vieira et al. 2018
Ppen17512_c0_seq1	---NA---								229.949	No signal	This study
Ppen14256_c0_seq1*	pectate lyase 5	Radopholus similis	QIC04080	4.1e-62	206.453	PF03211 (PFAM)	IPR004898	Pectate lyase PlyH/PlyE-like	224.666	Yes	Vieira et al. 2018
Ppen11421_c0_seq2	---NA---								209.311
Ppen12616_c0_seq2	---NA---								195.533
Ppen11402_c0_seq2	---NA---								187.191
Ppen17089_c0_seq1	---NA---								185.251	Yes	This study
Ppen8129_c0_seq1	---NA---								181.077	No signal	This study
Ppen8388_c0_seq1	---NA---								172.787	Yes	This study
Ppen11402_c0_seq1*	---NA---								167.596	Yes	Vieira et al. 2018
Ppen10370_c0_seq1*	---NA---								165.208	Yes	Vieira et al. 2018
Ppen9511_c0_seq1	expansin B3	Heterodera glycines	ADL29728	1.7e-63	213.001	PF03330 (PFAM);PF00553 (PFAM)	IPR009009;IPR001919	RlpA-like protein, double-psi beta-barrel domain;Carbohydrate-binding type-2 domain	162.49
Ppen12051_c0_seq1	---NA---								156.773	No signal	This study
Ppen13553_c0_seq3	---NA---								156.131
Ppen17232_c0_seq1	---NA---								155.214
Ppen12251_c0_seq1	---NA---								149.366	No signal	This study
Ppen16493_c0_seq2	catalase	Diploscapter pachys	PAV66794	0	632.098	PF06628 (PFAM);PF00199 (PFAM)	IPR010582;IPR011614	Catalase immune-responsive domain;Catalase core domain	144.981
Ppen8004_c0_seq3	---NA---								141.407
Ppen16493_c0_seq1*	catalase	Diploscapter pachys	PAV66794	0	635.95	PF06628 (PFAM);PF00199 (PFAM)	IPR010582;IPR011614	Catalase immune-responsive domain;Catalase core domain	138.68	Yes	Vieira et al. 2018
Ppen12616_c0_seq1	---NA---								136.261	Yes	This study
Ppen15969_c0_seq2	---NA---								135.773	Yes	This study
Ppen5669_c0_seq1	---NA---								125.306	No signal	This study
Ppen11566_c0_seq1	---NA---								116.762	No signal	This study
Ppen5704_c0_seq2	---NA---								106.123
Ppen15554_c1_seq4	expansin B3	Heterodera glycines	ADL29728	2.1e-63	212.616	PF00553 (PFAM)	IPR001919	Carbohydrate-binding type-2 domain	105.567
Ppen5704_c0_seq1	---NA---								104.772	No signal	This study
Ppen14016_c0_seq1	pectate lyase	Heterodera glycines	ADW77534	2.4e-82	256.914	PF03211 (PFAM)	IPR004898	Pectate lyase PlyH/PlyE-like	99.5567
Ppen13037_c0_seq1	---NA---								98.6506	Yes	This study
Ppen16218_c0_seq4	GHF5 endoglucanase precursor	Hirschmanniella mucronata	QBO95451	6.8e-129	386.726	PF00150 (PFAM)	IPR001547	Glycoside hydrolase, family 5	94.4495
Ppen12277_c0_seq1	---NA---								94.1105	No signal	This study
Ppen18072_c0_seq1	---NA---								90.5645	No signal	This study
Ppen20090_c0_seq1	---NA---								89.3079	Yes	This study
Ppen8150_c0_seq1	---NA---								86.7545	Yes	This study
Ppen12000_c0_seq1	Transthyretin-like family protein	Ancylostoma duodenale	KIH61588	8.8e-62	196.823	PF01060 (PFAM)	IPR001534	Transthyretin-like	84.7445
Ppen13849_c0_seq1*	trypsin Inhibitor like cysteine rich domain protein	Dictyocaulus viviparus	KJH50180	6.2e-12	70.8626	PF01826 (PFAM)	IPR002919	Trypsin Inhibitor-like, cysteine rich domain	84.4908	Yes	Vieira et al. 2018
Ppen5042_c0_seq1	fatty acid and retinol binding protein	Pratylenchus penetrans	APT68073	3e-127	365.155	PF05823 (PFAM)	IPR008632	Nematode fatty acid retinoid binding	83.8947
Ppen9432_c0_seq2	---NA---								83.5407
Ppen10194_c0_seq2	---NA---								78.3435
Ppen11603_c0_seq1	---NA---								73.5745	Yes	This study
Ppen3597_c0_seq1	putative effector protein	Heterodera avenae	AVA09648	6.9e-67	225.328	PF00112 (PFAM)	IPR000668	Peptidase C1A, papain C-terminal	73.0943	Yes	This study
Ppen11230_c0_seq1*	---NA---								71.7926	Yes	Vieira et al. 2018
Ppen15605_c0_seq1	GHF5 beta-1,4-endoglucanase	Pratylenchus goodeyi	AJD14760	9.6e-167	478.789	PF00150 (PFAM)	IPR001547	Glycoside hydrolase, family 5	71.3635
Ppen18759_c0_seq1*	arabinogalactan endo-1,4-beta-galactosidase	Pseudoduganella sp. CY13W	MYM38577	1.4e-158	456.062	PF07745 (PFAM)	IPR011683	Glycosyl hydrolase family 53	71.0675	Yes	Vieira et al. 2018
Ppen19295_c0_seq1	---NA---								69.1105	No signal	This study
Ppen16202_c0_seq1	---NA---								68.2441	Yes	This study
Ppen11603_c0_seq2	---NA---								67.8021
Ppen5003_c0_seq1	---NA---								67.3104	No signal	This study
Ppen18231_c0_seq1	---NA---								64.125	Yes	This study
Ppen10194_c0_seq1	---NA---								63.4601	Yes	This study
Ppen19584_c0_seq1	---NA---								62.0399	Yes	This study
Ppen9806_c0_seq1	---NA---								61.7514
Ppen15554_c1_seq1*	expansin B3	Heterodera glycines	ADL29728	1.9e-61	207.608	PF00553 (PFAM);PF03330 (PFAM)	IPR001919;IPR009009	Carbohydrate-binding type-2 domain;RlpA-like protein, double-psi beta-barrel domain	58.7875	Yes	Vieira et al. 2018
Ppen16218_c0_seq1*	GHF5 endoglucanase precursor	Hirschmanniella mucronata	QBO95451	5.5e-129	386.341	PF00150 (PFAM)	IPR001547	Glycoside hydrolase, family 5	57.9169	Yes	Vieira et al. 2018
Ppen16613_c0_seq1	protein disulfide-isomerase domain protein	Ancylostoma duodenale	KIH46995	0	761.525	PF00085 (PFAM);PF13848 (PFAM)	IPR013766;noIPR	Thioredoxin domain;Thioredoxin domain	56.965	No signal	This study
Ppen11964_c0_seq2	---NA---								56.6478	No signal	This study
Ppen15066_c0_seq1*	---NA---					PF02520 (PFAM)	IPR003677	Domain of unknown function DUF148	54.4926	Yes	Vieira et al. 2018
Ppen16426_c0_seq1	hypothetical protein FO519_008447	Halicephalobus sp. NKZ332	KAE9548342	5.7e-30	137.887	PF00201 (PFAM)	IPR002213	UDP-glucuronosyl/UDP-glucosyltransferase	52.4023
Ppen14127_c0_seq2	protein nlp-13	Caenorhabditis nigoni	PIC24122	5.5e-23	97.0561				50.768
Ppen15393_c1_seq5	---NA---								49.5878
Ppen12597_c1_seq1*	glucuronoarabinoxylan endo-1,4-beta-xylanase	Radopholus similis	ABZ78968	0	549.666	PF17189 (PFAM);PF02055 (PFAM)	IPR033452;IPR033453	Glycosyl hydrolase family 30, beta sandwich domain;Glycosyl hydrolase family 30, TIM-barrel domain	49.2946	Yes	Vieira et al. 2018
Ppen16218_c0_seq6	GHF5 endoglucanase precursor	Hirschmanniella mucronata	QBO95451	5.5e-129	386.341	PF00150 (PFAM)	IPR001547	Glycoside hydrolase, family 5	47.9969
Ppen11174_c0_seq2	---NA---								46.9814
Ppen15220_c0_seq1	BMA-NPA-1, isoform b	Brugia malayi	CRZ25179	4.7e-89	314.694	PF16469 (PFAM)	IPR032487	Polyprotein allergen, nematode	45.3804	No signal	This study
Ppen10350_c0_seq1	trypsin Inhibitor like cysteine rich domain protein	Dictyocaulus viviparus	KJH50180	4.2e-13	73.9442	PF01826 (PFAM)	IPR002919	Trypsin Inhibitor-like, cysteine rich domain	44.6589	No signal	This study
Ppen14127_c0_seq1	CRE-NLP-13 protein	Caenorhabditis brenneri	EGT56430	9.5e-24	99.7525				44.209
Ppen15220_c0_seq2	BMA-NPA-1, isoform b	Brugia malayi	XP_001901668	3.9e-74	262.692	PF16469 (PFAM)	IPR032487	Polyprotein allergen, nematode	42.203
Ppen11206_c0_seq1	---NA---								41.9979	No signal	This study
Ppen15229_c0_seq1*	calreticulin 1	Pratylenchus goodeyi	AIW66697	0	638.262	PF00262 (PFAM)	IPR001580	Calreticulin/calnexin	40.1278	Yes	Vieira et al. 2018
Ppen14741_c0_seq1	papain family cysteine protease	Nippostrongylus brasiliensis	VDL83533	3.2e-93	292.352	PF00112 (PFAM);PF08246 (PFAM)	IPR000668;IPR013201	Peptidase C1A, papain C-terminal;Cathepsin propeptide inhibitor domain (I29)	39.4678
Ppen13388_c0_seq1	---NA---								38.7469	No signal	This study
Ppen14923_c0_seq1	SXP/RAL-2 protein	Meloidogyne incognita	AAR35032	2.5e-22	101.293	PF02520 (PFAM)	IPR003677	Domain of unknown function DUF148	38.7135	Yes	This study
Ppen11515_c0_seq2	trypsin Inhibitor like cysteine rich domain protein	Dictyocaulus viviparus	KJH50180	9.2e-11	67.0106	PF01826 (PFAM)	IPR002919	Trypsin Inhibitor-like, cysteine rich domain	36.7782
Ppen13972_c0_seq1	putative effector protein	Heterodera avenae	AVA09686	3.8e-26	109.768				36.6517	Yes	This study
Ppen15571_c0_seq2	---NA---								35.878
Ppen16480_c0_seq1	---NA---								34.1703	Yes	This study
Ppen13258_c0_seq2	OV-16 antigen	Onchocerca volvulus	P31729	7.3e-33	127.102	PF01161 (PFAM)	IPR008914	Phosphatidylethanolamine-binding protein	33.8768
Ppen13381_c0_seq1	putative esophageal gland cell secretory protein 2	Meloidogyne incognita	AAQ10016	1e-25	108.612	PF01549 (PFAM)	IPR003582	ShKT domain	33.5322	No signal	This study
Ppen16024_c1_seq5	---NA---								33.0124
Ppen16480_c0_seq6	---NA---								32.7482
Ppen16024_c1_seq1	---NA---								32.2956	No signal	This study
Ppen10307_c0_seq1	Transthyretin-like family-containing protein	Pristionchus pacificus	PDM81744	1.9e-68	213.386	PF01060 (PFAM)	IPR001534	Transthyretin-like	31.6441
Ppen13114_c0_seq1	---NA---								30.2821	Yes	This study
Ppen12389_c0_seq1	nematode fatty acid retinoid binding protein	Ancylostoma ceylanicum	EYC30414	7.1e-06	56.9954	PF05823 (PFAM)	IPR008632	Nematode fatty acid retinoid binding	30.2051	No signal	This study
Ppen28021_c0_seq1	---NA---								29.6968	Yes	This study
Ppen16531_c0_seq4	hypothetical protein FO519_003113	Halicephalobus sp. NKZ332	KAE9553665	0	1096.65	PF00094 (PFAM);PF01347 (PFAM);PF09172 (PFAM)	IPR001846;IPR001747;IPR015255	von Willebrand factor, type D domain;Lipid transport protein, N-terminal;Vitellinogen, open beta-sheet	29.2335
Ppen12271_c0_seq2	---NA---								29.0229	No signal	This study
Ppen7790_c0_seq1	---NA---								28.9302
Ppen16480_c0_seq3	---NA---								28.2138
Ppen15144_c0_seq2	---NA---								28.0542
Ppen15393_c1_seq4	---NA---								27.2636
Ppen15256_c0_seq1	putative effector protein	Heterodera avenae	AVA09664	1e-94	288.115	PF06394 (PFAM)	IPR010480	Pepsin inhibitor-3-like repeated domain	27.039	Yes	This study
Ppen8918_c0_seq1	hypothetical protein WR25_17504	Diploscapter pachys	PAV81762	6.9e-19	89.7373	PF14138 (PFAM)	IPR020164	Cytochrome c oxidase assembly protein COX16	25.9548
Ppen12271_c0_seq3	---NA---								25.7652
Ppen13972_c0_seq3	unnamed protein product	Halicephalobus sp. NKZ332	KAE9552107	1.1e-26	113.62				25.3991
Ppen16194_c0_seq4	---NA---								25.3456
Ppen16504_c0_seq1	Zinc metalloproteinase nas-31	Toxocara canis	KHN74629	3.2e-63	226.868	PF01400 (PFAM)	IPR001506	Peptidase M12A	25.2956	Yes	This study
Ppen10321_c0_seq1	---NA---								24.8303	No signal	This study
Ppen14428_c0_seq1	hypothetical protein L596_004626	Steinernema carpocapsae	TMS37759	0	1109.36	PF00183 (PFAM);PF02518 (PFAM)	IPR001404;IPR003594	Heat shock protein Hsp90 family;Histidine kinase/HSP90-like ATPase	24.8259
Ppen5535_c0_seq2	---NA---								24.5385
Ppen13972_c0_seq2	unnamed protein product	Halicephalobus sp. NKZ332	KAE9552107	1.1e-26	113.62				24.3547
Ppen38444_c0_seq1	---NA---								24.236
Ppen16334_c0_seq1	heat shock protein 70-C	Ditylenchus destructor	AFL69919	0	1187.94	PF00012 (PFAM)	IPR013126	Heat shock protein 70 family	23.9172
Ppen11355_c0_seq1	Transthyretin-like family protein	Ancylostoma duodenale	KIH61588	2.8e-62	197.978	PF01060 (PFAM)	IPR001534	Transthyretin-like	23.9119
Ppen16024_c1_seq3	---NA---								23.8245
Ppen13655_c0_seq1	---NA---								23.7671
Ppen15369_c0_seq2	---NA---								23.6781
Ppen9054_c0_seq1	unnamed protein product	Haemonchus contortus	CDJ90924	2.2e-72	234.187	PF00194 (PFAM)	IPR001148	Alpha carbonic anhydrase domain	23.1576
Ppen11292_c0_seq1	---NA---								22.7315
Ppen11641_c0_seq2	---NA---								22.5826
Ppen12678_c0_seq1	hypothetical protein FO519_005674	Halicephalobus sp. NKZ332	KAE9551116	7.3e-96	288.115	PF05281 (PFAM)	IPR007945	Neuroendocrine 7B2 precursor	21.981
Ppen11417_c0_seq1	---NA---								21.9651	Yes	This study
Ppen13578_c0_seq2	---NA---								21.6769
Ppen14399_c0_seq1	---NA---								21.5706	No signal	This study
Ppen18877_c0_seq1	---NA---								21.1627	No signal	This study
Ppen16557_c0_seq1	---NA---								20.8524
Ppen16868_c0_seq1	cathepsin D-like aspartic proteinase preproprotein	Meloidogyne incognita	ABC88426	0	690.263	PF00026 (PFAM)	IPR033121	Peptidase family A1 domain	20.3947	No signal	This study
Ppen11206_c0_seq2	---NA---								20.3368
Ppen10725_c0_seq6	---NA---					PF02520 (PFAM)	IPR003677	Domain of unknown function DUF148	20.2468
Ppen7277_c0_seq1	---NA---								19.7014
Ppen13578_c0_seq1	---NA---								19.5155
Ppen10830_c0_seq1	---NA---								19.401	Yes	This study
Ppen14746_c0_seq2	---NA---								19.2388
Ppen15994_c0_seq3	putative effector protein	Heterodera avenae	AVA09698	1e-114	336.65	PF00160 (PFAM)	IPR002130	Cyclophilin-type peptidyl-prolyl cis-trans isomerase domain	19.1404
Ppen13626_c0_seq2	---NA---								19.1003
Ppen15393_c1_seq3	---NA---								18.6394
Ppen13626_c0_seq1	---NA---								18.1197
Ppen10449_c0_seq2	integumentary mucin A.1-like	Strongylocentrotus purpuratus	XP_011680674	7.3e-29	119.783				17.9676
Ppen9947_c0_seq1	beta-1,4-endoglucanase	Pratylenchus penetrans	BAB68523	2.2e-50	170.629				17.8393
Ppen16504_c0_seq5	Zinc metalloproteinase nas-31	Toxocara canis	KHN74629	3.2e-63	226.868	PF01400 (PFAM)	IPR001506	Peptidase M12A	17.7112
Ppen15369_c0_seq1	---NA---								17.6996	No signal	This study
Ppen16374_c0_seq2	---NA---								17.3931
Ppen14425_c0_seq1	hypothetical protein WR25_03962	Diploscapter pachys	PAV62284	5.3e-43	158.688	PF01705 (PFAM)	IPR002619	Domain of unknown function CX	17.3685	No signal	This study
Ppen6047_c0_seq1	---NA---								17.157	No signal	This study
Ppen10449_c0_seq3	---NA---								16.9544
Ppen14407_c0_seq1	transthyretin-like family protein	Radopholus similis	CAM84513	9.4e-83	250.751	PF01060 (PFAM)	IPR001534	Transthyretin-like	16.8815
Ppen13578_c0_seq3	---NA---								16.4361
Ppen13578_c0_seq4	---NA---								16.1028
Ppen11292_c0_seq2	---NA---								15.5214
Ppen13217_c0_seq1	acid phosphatase	Heterodera avenae	AVA09656	1.2e-119	368.237	PF00328 (PFAM)	IPR000560	Histidine phosphatase superfamily, clade-2	14.8369	No signal	This study
Ppen14176_c0_seq1	saposin precursor	Thelazia callipaeda	VDM96201	6.3e-09	64.3142	PF03489 (PFAM)	IPR008138	Saposin B type, region 2	14.6752	No signal	This study
Ppen15492_c0_seq1	NHL repeat domain containing protein	Haemonchus placei	VDO69243	2.3e-141	418.313	PF01436 (PFAM)	IPR001258	NHL repeat	14.6698
Ppen10447_c0_seq1	---NA---								14.6214
Ppen11515_c0_seq1	trypsin Inhibitor like cysteine rich domain protein	Necator americanus	XP_013294940	3.6e-09	65.0846	PF01826 (PFAM)	IPR002919	Trypsin Inhibitor-like, cysteine rich domain	14.4796	No signal	This study
Ppen10725_c0_seq3	---NA---					PF02520 (PFAM)	IPR003677	Domain of unknown function DUF148	14.4414
Ppen16220_c0_seq1	---NA---								14.3685
Ppen16504_c0_seq11	Zinc metalloproteinase nas-31	Toxocara canis	KHN74629	1.4e-64	229.95	PF01400 (PFAM)	IPR001506	Peptidase M12A	14.3357
Ppen11984_c0_seq1	FMRFamide-related peptide 2	Globodera pallida	CAC32452	9.8e-16	76.2554				13.9995
Ppen14399_c0_seq2	---NA---								13.997
Ppen4396_c0_seq1	---NA---								13.9074
Ppen8056_c0_seq1	---NA---								13.7537	No signal	This study
Ppen15994_c0_seq2	putative effector protein	Heterodera avenae	AVA09698	1e-114	336.65	PF00160 (PFAM)	IPR002130	Cyclophilin-type peptidyl-prolyl cis-trans isomerase domain	13.617
Ppen14422_c0_seq58	Chymotrypsin-like protease CTRL-1	Acromyrmex echinatior	EGI63979	6.8e-17	90.1225	PF00089 (PFAM)	IPR001254	Serine proteases, trypsin domain	13.6144
Ppen12120_c0_seq1	---NA---								13.537
Ppen14425_c0_seq2	hypothetical protein WR25_03962	Diploscapter pachys	PAV62284	5.3e-43	158.688	PF01705 (PFAM)	IPR002619	Domain of unknown function CX	13.2021
Ppen9159_c0_seq2	---NA---								13.0138
Ppen13726_c0_seq1	---NA---								12.9808
Ppen12470_c0_seq1	---NA---								12.9126
Ppen10039_c0_seq1	YSIRK-type signal peptide-containing protein	Staphylococcus cohnii	WP_133171019	6e-11	68.9366				12.5875
Ppen18503_c0_seq1	---NA---								12.3616	Yes	This study
Ppen11128_c0_seq1	Bm2332	Brugia malayi	CRZ23477	6.7e-23	93.2041				12.2274
Ppen3464_c0_seq2	---NA---								11.9253	No signal	This study
Ppen9176_c0_seq1	mesencephalic astrocyte-derived neurotrophic factor-like family protein	Ancylostoma ceylanicum	EYC34549	7.7e-46	158.303	PF10208 (PFAM)	IPR019345	Armet protein	11.9113
Ppen12103_c0_seq1*	SXP/RAL-2 protein	Meloidogyne incognita	AAR35032	1.3e-45	159.458	PF02520 (PFAM)	IPR003677	Domain of unknown function DUF148	11.6885	Yes	Vieira et al. 2018
Ppen13013_c0_seq1	hypothetical protein ANCCEY_11838	Ancylostoma ceylanicum	EYC04107	5.2e-09	60.077				11.3596
Ppen16143_c0_seq1	putative effector protein	Heterodera avenae	AVA09675	0	684.871	PF00085 (PFAM)	IPR013766	Thioredoxin domain	11.2309
Ppen5535_c0_seq1	---NA---								11.1989
Ppen3826_c0_seq1	---NA---								11.1981
Ppen13770_c0_seq2	hypothetical protein Tcan_16445	Toxocara canis	KHN88633	5.5e-12	70.4774				11.1777
Ppen15943_c0_seq1	Hypoxia up-regulated protein 1	Strongyloides ratti	CEF59926	4.5e-147	459.144	PF00012 (PFAM)	IPR013126	Heat shock protein 70 family	11.0443
Ppen10642_c0_seq4	---NA---								11.0162
Ppen7686_c0_seq2	---NA---								11.0023	No signal	This study
Ppen13770_c0_seq1	hypothetical protein Tcan_16445	Toxocara canis	KHN88633	5.5e-12	70.4774				10.9969
Ppen14422_c0_seq44	venom s1 protease 20	Pristhesancus plagipennis	AQM58398	2.9e-13	82.0333	PF00089 (PFAM)	IPR001254	Serine proteases, trypsin domain	10.8621
Ppen9448_c0_seq2	translocon associated protein delta subunit	Pratylenchus goodeyi	AHB64350	1e-76	236.498	PF05404 (PFAM)	IPR008855	Translocon-associated	10.8052
Ppen6054_c0_seq1	---NA---								10.6108	No signal	This study
Ppen13405_c0_seq1	neuropeptide-like protein 10	Meloidogyne incognita	APU93374	5.9e-12	66.2402				10.5627
Ppen15863_c2_seq1	hypothetical protein FO519_004338	Halicephalobus sp. NKZ332	KAE9552453	1.8e-63	223.016				10.5493
Ppen14821_c1_seq1	---NA---								10.5335
Ppen14821_c1_seq18	---NA---								10.4388
Ppen9682_c0_seq1	hypothetical protein NECAME_10917	Necator americanus	ETN77613	1.2e-11	63.929				10.4008
Ppen13948_c0_seq3	Peptidase C1A domain containing protein	Caenorhabditis brenneri	EGT44071	1.9e-76	248.825	PF00112 (PFAM)	IPR000668	Peptidase C1A, papain C-terminal	10.3963
Ppen11677_c0_seq1	---NA---								10.3651	No signal	This study
Ppen5163_c0_seq1	---NA---								10.1954
Ppen16010_c0_seq1	Legumain	Toxocara canis	KHN76941	1.6e-152	450.284	PF01650 (PFAM)	IPR001096	Peptidase C13, legumain	10.0459
Ppen11414_c0_seq1	hypothetical protein FO519_000259	Halicephalobus sp. NKZ332	KAE9556565	9.9e-07	52.7582				9.9838
Ppen16746_c0_seq1	saposin precursor	Halicephalobus sp. NKZ332	KAE9555114	8.6e-77	250.751	PF05184 (PFAM)	IPR007856	Saposin-like type B, region 1	9.9283
Ppen18859_c0_seq1	---NA---								9.9204
Ppen9159_c0_seq1	---NA---								9.8705
Ppen14426_c0_seq2	cathepsin L-like cysteine proteinase	Meloidogyne incognita	CAD89795	0	569.696	PF08246 (PFAM);PF00112 (PFAM)	IPR013201;IPR000668	Cathepsin propeptide inhibitor domain (I29);Peptidase C1A, papain C-terminal	9.784
Ppen13572_c0_seq2	astacin-like metalloendopeptidase	Radopholus similis	QIE06434	2.1e-119	361.303	PF01400 (PFAM)	IPR001506	Peptidase M12A	9.7807	No signal	This study
Ppen12738_c0_seq2	---NA---								9.7247
Ppen11665_c0_seq1	---NA---								9.7123
Ppen9856_c0_seq1	C. briggsae CBR-ATP-3 protein	Caenorhabditis briggsae	XP_002639600	4.4e-77	240.35	PF00213 (PFAM)	IPR000711	ATPase, OSCP/delta subunit	9.6683
Ppen9132_c0_seq1	hypothetical protein FO519_006156	Halicephalobus sp. NKZ332	KAE9550639	6.6e-30	115.161	PF00031 (PFAM)	IPR000010	Cystatin domain	9.5842
Ppen16124_c0_seq6	---NA---								9.4547
Ppen10449_c0_seq1	---NA---								9.4379	No signal	This study
Ppen14446_c0_seq1	hypothetical protein Tcan_16220	Toxocara canis	KHN75743	2.6e-08	65.855				8.9449
Ppen15863_c2_seq2	unnamed protein product	Toxocara canis	VDM43405	5.7e-83	278.1				8.8383
Ppen15322_c0_seq1	protein disulfide isomerase	Heterodera schachtii	ANA05342	0	839.336	PF00085 (PFAM);PF13848 (PFAM)	IPR013766;noIPR	Thioredoxin domain;Thioredoxin domain	8.8055
Ppen13346_c0_seq16	Cysteine-rich with EGF-like domain protein 2	Halicephalobus sp. NKZ332	KAE9556119	1.2e-95	298.13	PF07645 (PFAM);PF11938 (PFAM)	IPR001881;IPR021852	EGF-like calcium-binding domain;Domain of unknown function DUF3456	8.6752
Ppen15571_c0_seq1	---NA---								8.6648	Yes	This study
Ppen13323_c0_seq4	---NA---								8.6196
Ppen16504_c0_seq4	---NA---								8.5365
Ppen7849_c0_seq1	Ras-related protein Ral-a	Strongyloides ratti	XP_024505005	1e-112	335.495	PF00071 (PFAM)	IPR001806	Small GTPase	8.5071
Ppen15450_c0_seq3	hypothetical protein BRAFLDRAFT_250332, partial	Branchiostoma floridae	EEN69689	9.2e-06	57.7658				8.4811
Ppen14670_c0_seq2	---NA---					PF00026 (PFAM)	IPR033121	Peptidase family A1 domain	8.2255
Ppen14007_c0_seq2	transthyretin-like protein	Meloidogyne javanica	AKU46811	1.2e-77	237.269	PF01060 (PFAM)	IPR001534	Transthyretin-like	8.1873
Ppen14416_c0_seq2	---NA---								8.1834
Ppen10318_c0_seq1	---NA---								8.1668
Ppen11174_c0_seq1	---NA---								8.1576	Yes	This study
Ppen11094_c0_seq1	---NA---								8.1459
∗The sequences of these genes are available from the Dryad Digital Repository: https://doi.org/10.5061/dryad.4h44313 (Vieira et al., 2018).
