# Supplementary material for: A new esophageal gland transcriptome reveals signatures of large scale de novo effector birth in the root lesion nematode Pratylenchus penetrans
Source: BMC Genomics. 2020 Oct 23;21:738. doi: 10.1186/s12864-020-07146-0 (PMC7585316; doi:10.1186/s12864-020-07146-0)
Supplement: Supplementary file 2 — List of transcripts encoding putative effector proteins with FPKM values below the established cut-off (FPKM < 8) originated from the esophageal gland cells library. (XLSX 14 kb) [file 12864_2020_7146_MOESM2_ESM.xlsx]

## Sheet: Table S2
Table S2. List of transcripts encoding for putative effector proteins with FPKM values below the established cut-off (FPKM < 8) originated from the esophageal gland cells library.
Transcript code	Sequence Description	Blast Top Hit Taxonomy Name	Blast Top Hit E-Value	Blast Top Hit Accession	Blast Top Hit Score	Expression in the glands (FPKM)	Experimental validated in the glands (in situ hibridization)	REFERENCE
Ppen16213_c0_seq1	2103308A esophageal gland protein	Meloidogyne incognita	9e-47	AAC46496	186.808	7.9193
Ppen16129_c0_seq1	Putative effector protein	Heterodera avenae	4.9e-162	AVA09687	469.159	6.7393
Ppen1089_c0_seq1	Chorismate mutase	Pseudomonas putida	6e-13	WP_063423325	75.8702	6.7021
Ppen13496_c0_seq1	Putative effector protein	Heterodera avenae	0	AVA09654	734.561	5.8861
Ppen31991_c0_seq1	Xylanase	Radopholus similis	7e-07	ABZ78968	55.8398	5.5516
Ppen15554_c0_seq2	Beta-1,4-endoglucanase 1 precursor	Globodera tabacum solanacearum	3e-19	AAD56392	95.9005	5.1523
Ppen12823_c0_seq1	Transthyretin-like protein	Caenorhabditis briggsae	8e-30	CAP28836	118.627	4.8021
Ppen14346_c0_seq1	Putative effector protein	Heterodera avenae	4.1e-69	AVA09708	223.787	3.9631
Ppen13165_c0_seq2	Putative effector protein	Heterodera avenae	1.3e-35	AVA09678	144.821	3.143
Ppen15233_c0_seq1	Putative esophageal gland cell secretory protein 26	Meloidogyne incognita	1.3e-102	AAN15806	315.464	2.9982
Ppen7828_c0_seq1	Transthyretin-like protein 1 precursor	Radopholus similis	1.2e-57	CAM84510	189.889	2.4097
Ppen3146_c0_seq1	Putative effector protein	Heterodera avenae	0	AVA09680	581.637	2.29
Ppen10474_c0_seq1	SXP/RAL-2 protein	Meloidogyne incognita	2.5e-06	AAR35032	58.5362	2.1259
Ppen11186_c0_seq1	Transthyretin-like protein 15	Anisakis simplex	1e-10	VDK46505	68.1662	2.016
Ppen15649_c1_seq4	Putative effector protein	Heterodera avenae	1.9e-129	AVA09683	390.193	1.9332
Ppen9445_c0_seq1	Transthyretin-like family-containing protein	Strongyloides ratti	1.6e-31	CEF62279	122.094	1.9328
Ppen14378_c0_seq1	Putative effector protein	Heterodera avenae	0	AVA09655	731.095	1.5588
Ppen9227_c1_seq1	Pectin methylesterase	Pratylenchus penetrans	0	QBM92062	678.322	1.5	Yes	Vicente et al. 2019
Ppen15615_c0_seq1	Putative effector protein	Heterodera avenae	3.1e-99	AVA09648	310.071	1.4222
Ppen8143_c0_seq1	Putative effector protein	Heterodera avenae	1.4e-18	AVA09643	92.0485	1.3325
Ppen3099_c0_seq1	Esophageal gland-localized secretory protein 12	Heterodera glycines	5.3e-38	AJR19780	144.436	1.2402
Ppen12809_c0_seq1	Hypothetical esophageal gland cell secretory protein 12	Heterodera glycines	6.3e-69	AAF76926	223.787	1.2111
Ppen12895_c0_seq1	Fatty acid and retinol-binding protein	Pratylenchus penetrans	1.3e-26	APT68073	112.464	1.21	Yes	Vieira et al. 2018
Ppen13457_c0_seq1	Putative effector protein	Heterodera avenae	1.1e-53	AVA09706	177.948	0.954
Ppen19303_c0_seq1	Putative effector protein	Heterodera avenae	5.6e-42	AVA09664	154.836	0.625
Ppen11820_c0_seq1	Putative effector protein	Heterodera avenae	1.9e-15	AVA09713	82.0333	0.5897
Ppen15624_c0_seq1	Putative effector protein	Heterodera avenae	2.5e-160	AVA09689	466.848	0.3807
Ppen9526_c0_seq1	Venom allergen-like protein 1	Heterodera avenae	2.3e-19	AZL96420	90.1225	0.149
