# Supplementary material for: A new esophageal gland transcriptome reveals signatures of large scale de novo effector birth in the root lesion nematode Pratylenchus penetrans
Source: BMC Genomics. 2020 Oct 23;21:738. doi: 10.1186/s12864-020-07146-0 (PMC7585316; doi:10.1186/s12864-020-07146-0)
Supplement: Supplementary file 5 — List of promoter sequences extracted for 30 genes with gland cell localization in Pratylenchus penetrans. The 600 nt of the upstream region of the start codon was queried for the presence of the CAA[AG|T|C]TG[T|G] C motif previously found associated with gland cell expression of other candidate effectors of P. penetrans. (XLSX 17 kb) [file 12864_2020_7146_MOESM5_ESM.xlsx]

## Sheet: Table S3
Table S3. List of promoter sequences extracted for the 30 genes with gland cell localization in Pratylenchus penetrans.
The 600 nt of the upstream region of the start codon was queried for the presence of the CAA[A|G|T|C]TG[T|G]C motif previously found associated with gland cell expression of other candidate effectors of P. penetrans.
Transcript code	Signal Peptide	Promoter motif sequences		Promoter region size (nt)	Promoter sequence
Ppen13114_c0_seq2	Yes	-		600	AAAAAGTGTTAACTTTTGTTGAAATCAGATAATAAAAATTCTTTCCTGTTCATCATTTTTTCGGGAATAAATTTATTATTGTGGATTATTTTTCATACGTTTTCATTACATATTTGTTAGAAGATTGAGTGTGCTAGAAGATATTGCAAATTTTGGACTTGGGTCGATAATTAAATTTCCCGATCTGAATCTTCTATTGTTGGAAAATCAAAAAGAATTTTATTTGTTATTAGCACAAACATTTTCCATTCGTAAAGTCAATGAATTCATCCCCCTACACAAATGCCCTTTTGAATTAACGGTTTTACAATTGAAAATTATTTTTTTTTTGCACAGATTTATCCCAAAGTTAATTCAATTGTAATATGGCATAGACTAGACTTATAGACAATTTCATCA…
Ppen8917_c0_seq1	Yes	CAACTGTC		600	AGGATGGACCTTCTGATTTTATGGCAGTTCAATTGGGACTTCATGACTTTGTTCTGTTGGTACGAAAATTGCTTTTCGAGGACACAACCACAAGACCTATACCCAAATGGCCTACATCCAAAAGACCTACACGCAAAAGAGCTACACCCAAATTATCTATATCCAATAGAGCAAAAGCTCCAATTTTTTTAAATTTACGGAGTAGAGAAGGAAGTTGTAAAATTATGAATTTAAATGAAAGAAATGTGTATTTTCGTATATGTAAATTAATATAAATTAGTGTTATCAAAAGTAGTTGGTCATTTGGGCATGTAGGTCTTTTGGTTGTATGGTTATTTAGTGGAGTAAGTCTTTTGGGTTTTGACCTCGTCGTGCACGTCTGTTTGCACATAAGATAAG…
Ppen11800_c0_seq1	Yes	CAAATGGC		600	GGCCTCCCCGAATGCACCATTTTGGCGAAAATCAATTCCACCCAACCGGACAGATATCCATATCACTCTATTTTTGTAAAGAGAGGCCCATCGCAAAATCCATTCCCCGCTTCTGAAAAATCGATTTGCCTAGGCTAATAAGTTCGATTTGACAAGAGGCAGTATTTCTCCCTTCACAGCTTCTCTGAATGGAAGAGATTCGCTCTGATGTCCTGTAAATTCGCCAAATCCACATCTCCCCATTTGATCGGCTCCCTTCAATCGACTCGCCTCTGAATGGCCCAATGCCACTCTCAGATTTAGGCCATTTGGCCAAAATTTTCTCTCCCACCGAATTTTCCAGTGCCATTCACTGCAAACAGTGCCTCTCTCTTTGCAAAGAGGGCAGCTCTGCTTGAG…
Ppen9432_c0_seq1	Yes	-		600	TTTTGGAGGAAGAAATGCAGAGGCTCTCTTATCCTTTATTGAGCTTATTAGAAAGAGATTAATTAATTTATTTAGTAATCCGCGGCATTTCGCTCTGGCTACATAGTGAAAAAGGGCATTTTGATTCACTCCTTCCCCATTGTCCGCATCAATTTGATGGAGGAAGCTAATTTTAAAAATTGGCCCAAGTCTTGCTGGCAAAAAAAAATTGTGCAAAAAAAATTTCTCCATCCCCCATGGAAGGGGAAAGTGCATTCGGGTAGGGTCCAATCATCGATTGGCCTGGCCTCCCTCATCCTGACGATGGAGATAGTGGTGCCTTTCGGTGCCACCAAAATGTCCTTTATCCTCTAAAAATCACTCTCTCTCCATTGCTCCTCCACTTTTTCTACCTCCTCC…
Ppen11421_c0_seq1	Yes	CAACTGTC		600	AGGATGGACCTTCTGATTTTATGGCAGTTCAATTGGGACTTCATGACTTTGTTCTGTTGGTACGAAAATTGCTTTTCGAGGACACAACCACAAGACCTATACCCAAATGGCCTACATCCAAAAGACCTACACGCAAAAGAGCTACACCCAAATTATCTATATCCAATAGAGCAAAAGCTCCAATTTTTTTAAATTTACGGAGTAGAGAAGGAAGTTGTAAAATTATGAATTTAAATGAAAGAAATGTGTATTTTCGTATATGTAAATTAATATAAATTAGTGTTATCAAAAGTAGTTGGTCATTTGGGCATGTAGGTCTTTTGGTTGTATGGTTATTTAGTGGAGTAAGTCTTTTGGGTTTTGACCTCGTCGTGCACGTCTGTTTGCACATAAGATAAG…
Ppen13553_c0_seq1	Yes	-		600	TCTGACAAAATTCTGTTCGCGTCCTAATTTTGGAGTTTTGGGTGGAATAGGAGGGGGATCTTTTACTGACTGCTTCCCACCGCGATGCCCGACTGTTGGATGCCGAGCAGCAAGGGACCCATTCGGTAATGGAAACCAGGAACAAGGGGCATTGAAGGAGTGCCGAACAGCAAATGCCCCTTCAGAAAATGAATATTGGGGAGGGTATATTGGCCAAATCCCTTGTCAATAGAGGAGAAATTGGCCAAATTTCCTGGCCCAAGGGCTAGGCATTGACGACAATTTTCTGGCCGCCGCATTTGGCCATCGATTTGCTCATTTTCCTGGCCATTTGGCCGGCTATTTAACTGCTGCGTGATCTCCTTCAAATTCATCAGTTCCTCTTGCAAAATCTCCTCA…
Ppen17089_c0_seq1	Yes	CAATTGTC	CAATTGGC	600	TAAAATATGTTCAAAGTGTTTAATAAAGGCACTTCTATTGACGTCAAACTATTTGCCAATTAAATTCAATAGAGGACATAGTTTGCTTTACACCGATTCCATCTAATTGCTGTTTGGTGCAATTGTGTTAAAGTGTGACAATCCACAGAATGATCATCACATTTTGGCTCAAAAATCCCTGAATATCCCTCATCACATGATTAATTATTTCAAAATTATTTGCCTTTTCATTCTCCTCTCAGCAAATGAACTGGATGTTATTTACAACATAATTTGGCCATAAAAAGTCATACCTCAATGAAATGAATGGCCCAATTACCATTTAAATTAATAGCAGTTGTGCCAACAAAACCGGCCAAAAAAATTTGAATTAGCATTTTGGCCATTAACGCCTGACGC…
Ppen8388_c0_seq1	Yes	-		600	CGCAGTTCATTCAGCAATTCAGCAATCAGCGTTGCCAAGGAGGGTTGTGCCGTGGATTTGCTCACAAAAGAGGCAGCGATAACAAACAAAATCCACTAATAGGCATATGATTTGGCTTTCATATTTATTTGTTAGAAGACTAATTGGACTGAATATGGAAAGTGCAGGAGATGCCAAATTGGCATCAAACACATTAATTGTCCTCCACTGAACTCGGTTAATCACAAATTACAATTCAATGCCAAAATTGCCAAAGCCATATTTGAACAGCCGTAAGGATCATTCATTAATTGTGCTGAACACAAAAAATGGTCAGAAAAGGATAATTTGCATTCAGAAATGCTCCATTTCATGTGGACAAGTTCAGCGTCAAATTCACAATTTCAATATGGGTAAATA…
Ppen12616_c0_seq1	Yes	-		600	ATATCTGACAAGTAAAAGAAATAACATGGATGGTTGCCAAATGTATGCCAAATTGTTTTTAACTTTTTAAAATCTACCAGACTAGCGTTCATTAACGACAAAATATGCAAATGCTTATATTTAAAATTACTAATTAATCTTATTAAATTTTTTAATTCTAAACGGATTTAATTTCATACGACGGCTTTGCAGATATTAAAACAATAGTCAATCGGGTTGTCTGCTCGGGAATGGGAATTGCTGAATCAAACAAACTCAATTTTTGTTAAAGTTGCCGAATTCCATTTTGCCTTCATTAAATTATAATTTCCAATTTGCGAGCATTCTAATTAGGGGAAAGCTGTACAAATTTGGAAATCCAAATTATTTACTACTCTTTCATTTCTTTCTATAATTATA…
Ppen15969_c0_seq2	Yes	-		600	TCCCTCTATTCCCTCTATTCACCCATCATCCCAGTGGATTTTTTCCATATTCAATATTTTGTTTATCGTTGTGAAATATGGGGGAACCGCATCGCGCTGCACTCTGAAGTCATTTGATTTGATTTTTTTGCTCCCCTCCTTCGGGAAAAATCTCGATCAAGTGCCGATCAGCAGGGCCAAATGCCTACTTCCTTTTTGTTTTATTCCCTCTTCACCTCCATTTTCTCTATTTTCAAATTATCTCTCACCGACTTTCTCTCTACACCATTTCCTCTCTCCATTTTGCCAAATCAGTTGATTTTTATGTGGATGCCGTCCGCCCGAGTGCCGTGTCATTGGGCAAGGGCATTTCATGCGCGCGTGCCGAATAAAAGCTCCACAAATCAGTGGGGAATATTC…
Ppen13037_c0_seq1	Yes	CAAATGGC		600	TCTGACAAAATTCTGTTCGCGTCCTAATTTTGGAGTTTTGGGTGGAATAGGAGGGGGATCTTTTACTGACTGCTTCCCACCGCGATGCCCGACTGTTGGATGCCGAGCAGCAAGGGACCCATTCGGTAATGGAAACCAGGAACAAGGGGCATTGAAGGAGTGCCGAACAGCAAATGCCCCTTCAGAAAATGAATATTGGGGAGGGTATATTGGCCAAATCCCTTGTCAATAGAGGAGAAATTGGCCAAATTTCCTGGCCCAAGGGCTAGGCATTGACGACAATTTTCTGGCCGCCGCATTTGGCCATCGATTTGCTCATTTTCCTGGCCATTTGGCCGGCTATTTAACTGCTGCGTGATCTCCTTCAAATTCATCAGTTCCTCTTGCAAAATCTCCTCA…
Ppen20090_c0_seq1	Yes	-		600	TCATATTTTATCATTGGCAAAATTGAATTGTCCTTTATTCAATCTTATTCTTCCCAAGCAAAATATTAACAACAGCAGTGAAATCATGGGGCGGTGATGGTGTGATGTGACACTTCCTTGCCCGTTCTTTTTCCTTCTTGTTTTTGTGTGAATCATTTTGAGGCCAGGATTGTGCCCCGGTGATGATGCATAATGGATCTGTCTGACAATATACCCAAAAATAAATTTCCCCGTAGAGACGGCAGATGCACAAACAATGGAGGCCCAAATGCCATAAATATTTATCGATAAATGCCATAATTGTTTATCCATGCCAGCCAAAATCCCACATTTTCTCGTCATTGGCCCAAATGATCAAAGCCAAACGGATTGTACCGGTATTTGCTCATAACTTCACTG…
Ppen8150_c0_seq1	Yes	-		600	TTTTGGCCAATTTGAAGGGGGGATTTGGTGAGAGGCAAATCCCAAGTGAATGGAAATTCCAATGCCAATGGGGAGATGGCAGCGGATCTAAGTGCAATCGATGTTGACATATTGGATAAAAAATGAAAAGCCAATCCCTTTTTGGCCAAAATGAAGGGAGGAATTGATGAGAGGCAAATCCAATGTAAATGGAAAATCCAATGCCCAGGGGAAATCCAATCCTTCTTGGGCAATTTGAAGGGATGATTTGGAGAGAGGCAAATCCACAATCTCCCTTGGCCAATTTGAAGGGGACGATTTGATGAGAAGCAAATCCAAATCCAAAGTAAACAAAAAATCCAATACCCGAGGGGGTGGGAGATGACCAAAGTGCATTCAATGCAGGCATTTAGTTTGGAA…
Ppen11603_c0_seq1	Yes	CAATTGGC		600	CCAACATTCACCGTCCTGCTCTCGGATCGATTTTCCCAATTGGCCGGGCATCAACCTTTTCTCCTTTTGCCAATCTCCCTACCCTCTCTCTAGTCTCTACTCGCTTGATTCATCCGGCATTTTTCGCTACTAAAAAGCAAAAATTTACTAGTTGTAGTTACTACAAACCAAAAGGCGATGCCGAAATCAGCCATGGCGCGCGAGCGTTCTTCGTGGCATTTGGCGTTGGGAAGTGGCCAGAAAAAGCCAATGGACTATCATTTCCATGTCCTTTGCTGCCCAAAAAAACCCAAGAAAATGTCATATGATTTGCATTCCGTCTCCGTCCCTAGGCCCTCTCTCATCAGCAGTCGGACCTGCAATTCTCTGCATCTTTCCTCTCTCTCCATTTTTTCCTAT…
Ppen3597_c0_seq1	Yes	CAAATGGC		600	TCCATGAATAAATATAAATACATTTCTTTTCTTAGGATCGCATCTTTCTTTATGTAAATCAATGGGCATTTGTGCCAGAAAGCCGCTGTATGTATTATTTTTTAAACCTTTTTTAATGGCAAAGTACCGGTTCTATATTATATAATTTTTTGGTTTCAGTTTTAGATGTATGATCACCATGGATTGCCATTTGTTCTTCCTGTTTGTTTTCACTTCAACTGCTATGAGGGGGAACTTCGTTGTACTTATACGCATCAAGACTGACGCATCGGATTTGGCCTCAATTCCCTCTTCTTTGTTTGCCCATCTGCCGGATAAGACGTCAAATTGGCACATTTCTATTTAAACTGAATTAATAATAAATAACTTTTTTGAGGACATTTCCATTTGGGAACGAGT…
Ppen16202_c0_seq1	Yes	-		600	CTTTTTTTTTAAATTTATGATCTCATCCTGATGGTATATTATTGTATAGCACCCAACTTCAGCTTAATAGCTCACAAAGCTGCTGGGGTACCGAATCAAATCAAATAAATCCTAGTAGTGCCAATTTCCTATTGTCATAAATCTCAATGATTTTTTTTCCCGTTTTTTCTCGACTTTATTTGAAACGTATTCAGAACAAAAAAAACACCGGACTTTTTTGTGCTGCTTGGCGACTTTGTATGCCCAGCAATTAAGGGCAGCAAAAATTATTCGTACCTTTTTAGAAAGGAGCTGTGGTGTTTGCTTATGCCAAATTTCTTTCTCAAATTCTATCCAATTCCCTTCAAGTCCACTTAATTTACTCCAAATCCTAACTGTCAATTTTCTATTAATCAACGC…
Ppen18231_c0_seq1	Yes	CAATTGGC		600	ACTTTTTAGTTATTAGGAAATTTTGTTGTATGTGACACTGTGAAGCTTTCAATTTAAAATTTTCTTTATTATTTGTTTGTTGATTCCAGCCTTTATAAACCGATTTATTTTGGTACTAATTTTAATTGTGACCAAAATGCAAACTTGCAGTTCATTAATTAGCGTCAAAAAGTACCAAGATTTAAAATGGTAGCGTGAATATCGTGCCTTTCGAAGGATATCTGTCCTAAAATATATAATTCCAATTGGCAGCTAGTTTAGGATTAGATATCTAATTCCATCAATAAAAAATTAAATTTTCGAGGAATTTGTAATACTTATTTGACAAAGATACAGAAAGTTTGTTTTTCGACTATTTTCGCCTATTGATTTTATATACAATTCAAATAAAATTGATAT…
Ppen10194_c0_seq1	Yes	-		600	TCGGCACACGAATATGTTGAACCACTGGACTGGGTAAACCCCATCATAAGGTGGATATGCACTTGGCAGAAGGACATTTCCATTGCTTGAAATAATATGGAAATGGAAATGGGACAAGGAAGTGAAAGGCATAAAATTGGGTGCTGTCTGTGTCTGGTGGTGCTGATGCCCTCCCTTTTGGTACTGGGCCCATTGCGATTCAGAGCAAGGGGATGGCCAACATGAAGACGCCAAAATTTGAAAATCCCAAAATATCCAACACAAACTATTCAAAATATGTTCCCAAAATGGCCATTTACTGGAAAAGGGCAAAAGAGAGAGAAAAGGAAATTGGGTCTGGGAGAGAGGAGAGAGGAGAGAGGAGAGAGGAGAGTCTGGGAAAGAAGGAAAAGAAGAAAA…
Ppen19584_c0_seq1	Yes	CAAATGTC		600	TTCTCACCTTTAATAAATAACACAATTTATACTTTCTATTTCTAAGCATCCTTTGACTACATTGAAGATCACAACAACTTCGCAAATAAGGGCCAAGCTATAATCAAATGTCAAATCCCATATATTATTAGAAGTAAACTATTTGTATTATTTAAATTTATTATTATAAACCAGAATTATAATACAATTTGCAAAATGACATTGTAATTGTGTAGCACAAGTTACGAGAAAGATGAAATGGCAAAAATCCCAGATCTTCCATAGATTTGAACTGACAAATTTCAGCCGTTTTATTGGAATTGAAACATCTGGGACTGAATGCAAAAATAGGGGAAGTCTAATTTTGGATTGTACTCAAAATAATAATAAAATAGTGATCTTCATGTATTTATGGACTGA…
Ppen14923_c0_seq1	Yes	CAATTGGC	CAATTGGC	600	TTCCCTGTCAATTTAAGCAGTTGGGTCAACACAAAAATCGAAGTCATGGCCATATGGAAGGAGATTATAATTCCGCATGGAACGGACAAATATTATTCTTCATAAGTAACTAAAGCCCATGGAAAAAAATAAATACTTTCTTCCTTCTCAAAAAACCGTGCCATTCCCTTTTTTATTCTCACTTGGGCGCCCTTTATAAGTGTATGTCCTTTTCCCATTCCTTGGCCCATTTTTATCCCATTCAATTGGCCTCTTTTTTTTAAAATTAATTTTCTCCTCCACCAAAGAAAAATGGAGTCAAATTCATTGCCTCTCCTTCTCTTTCCACCTTTATACCTCAATAAAAAAAAGTCAATTGGCCAACAAGCCCAAAGACAAGAGTGTCGACTCTGGTGATGT…
Ppen13972_c0_seq1	Yes	CAAATGGC		600	TTTGTGAAAAATAATTTGAAATAAAATAATTTTGTTTGGATTTAAAGAATATTTGCCTGGCTTGCCCTAATTGCTTACCTTTGTCTGAATAGGTACATTTTCTTTTCCATGATGATTAAACCAAATCGTAAAGGCCATTTGATAAAAAAAATAAATGAAGAAAGAAAATTTGAAAATGGGTTGGGCAAATATGAAAGTTGATTTGAGAGTGCTGGATCATTCATCACATCATCTCTTCCGGCGCTTTCGTCTCCCCTAGTTCCTCTTCCTGAATGTATATGTGGGTGTTTCATTTCAATGACATGGAAGAGGGATTAATTCTTTACATTTAACATGAATTATCTGGAGATAATAAAAAAGTGCCACACCTTCTTCTCCTCTAAATTTTCCTTTAGGCAC…
Ppen16480_c0_seq1	Yes	-		600	ATGAGGAACATAATTTTTTGCGCAAATTTGTGCTCTTGTCCTTTGTGTTGGCTTCTCTCCAACATGCCCTCCCCTCCACAGCTCCTTCATGGTGCATCAATTCCATTTTCCATTCGAGCCCTCCCGATGGATGAAGCCTGCATTTGCCCCAGATCTACAGATCAATGCCACGGCATTTTCCTTTCCATCTTTATCCACTCTTGGCCAGTTATCCCTCTCATACCCTCCTCCATTTCAGTTCCCCCATGTTTTTACCTTCTTCCCCTCTTCCCCTCTTCATTTCCCTCATTCTTTCGAGTGCAGAAAAAATGCCAGCAAATAAGAAGGATGGATTCCGTGAATTCGGTGAATTTGGGGGAAGGTGGGGCAAAGAAATATGCAAAATTCAATCAATTTCCT…
Ppen28021_c0_seq1	Yes	-		600	AGGTAATTTGATTTGCCTGGTTCATTTATGCGTCCAATTCCAAAGCCATAATACATAAATTGGTTAGAAGCGGATCACATGTCGTGTCAATGTTTGGCAAAAACTCTTGATCAGTCAGAAATGTTGAGTCCACGTATTTTATTTGCTCATCAGGACAATTTGGCAATAGTTTAACGGGAAAAGTGCATTCGGGGGAATCCCGGGTCTTCATCGAACTGTACTGGGACCATTTCCGGTATTCCCCAAATTCCCACAAAATGTTTGAACATATGGGAATAATTTTATAAAATTGCCTTAATCAGAATAAACTTACAGGACATGCCTTATTGGGGCATAATAATAATATTGATTAGTTTTAATGCTAGGGATACAAATCAAACTTTTTTAAACCTAATGGAG…
Ppen15256_c0_seq1	Yes	-		600	GCACTTCTCGCCGCAATTTTTTTTGTTTGTTCCTCTCCAAGTCCATCATTCCTCCCCCCCCCCCCCCCTTCCCGGTCCTGAATTCCGCGCTGCTGCATCCACAATCCACAATATCAGCAACGCACCTTCCCTCCTCCTCCGCCTCCCCTTCAACAACACCACCCCATCCCCATCCTCAACACCATCGCCATCATCACCATTATTACCCCAACTCACCCCCCCCCCCCCCTCCACTCCCAATCATCGTCAATCGCCGATGGGCTGTTTAAACACAATTTCCCCATCATCCCAAATAAGGGCCCCTTACCTCCTTCCCATTTTTGCCTTCCTTCACTTCACCCATCCAATCGCCAACCCAAATTTCCTCCGATTCCGTGTGAATTGAACGAATCACATTTG…
Ppen16504_c0_seq1	Yes	-		600	GGGGAGCGCACAGACGGGGTACGTCAGGTTTTTAAAGCGATCCGGTAAGGTTTGAAAAAAGTGATATTTTCGCATTTTCGACGTTTTGCACGCACGGAGCAACAACTACTCTAAGGTTTAGGCTTCGGCGAAGCCGAAGCCTATGCCTTAGAGTTGTTGTTGCGGTGCGTAGCCCCGCTTGGTCACTCGTTTGCTTAATCATTGAAGTCCTCATGCCCAAAAGGACAATTAATCCAGAATCCACCCACAAATTCGGGTGTGTTTGTTCACATTTTGTCTGGGAAAGTTTTTCAAATGAATTTAAACGAAAATTTAATAAACATAAATATTTATATTTTAAAGTGCTAAAAAATTAATTTTCACTTTTTAGTTCCCCATAAGTATAAGCTGAATCAACAA…
Ppen11417_c0_seq1	Yes	CAATTGTC		600	CATTCCGTTAAAATTATTTTACATGGAAATTGGCCAAGCTTTTTCAAAATTTAAAGTGTGATTATTTTAAAATAAAATCTAACTTTATTTTATTTGTAATATTCTTAAATCGTACATATTTATTTTTTAAACAGTCGTCCAAAAAACACTCCAAATATGTAATTGTACTACATAAAGAATTTATCTTGCGGATAACATATAGTAAAGCGGCTAGCACTATCCAGAGGAGAAAATGCAAAAGATTGGACGGGACTTGATCCCGCCGAGATCTCTAGAAACGGGGCTTTCAATGAGCCATCCCGTCCCCAGCCCCAGTTGAATTGGCTTTCATTTTGCAATCCCTACGTTTCCCTATTGGTCTCTTCTACACACAATATAATAATCCCAGAGAACAAATGT…
Ppen10830_c0_seq1	Yes	-		600	CATCCTCACTTCATCCATCTATCTGCATTATTTCACTTTTGCCTTCCATCCTGCAATATTTAATGTTTTGAAAAAAATACAAACCACAAAATGAAGGGAAAAAGCAGGGAGAAAAGCCTCGGCCTCTGATGGCATCCGAATCCGAATCCGAATCCGAATCTGCATTCTCCCTTTCCCACTCTCCATTTTCCCTCCTCCTCCTCTGGTGTCGATAACTCTATTTCTCTAACTTGTAAAAATGTATTCTCTCTTCTCTTGGTTACCCTATTTGTGGTTGGCTGCGTTGCGTATTGATTGGGGAAGGCCACGAGCTTAAAAAAAGCCTATATAACCAATATGCAGCTATGGGCAATTTGCGCCACTTTTTGCAATAAACAATAAAAACTCTGAATCTCTAAA…
Ppen18503_c0_seq1	Yes	-		600	TTTTTAATGCAATTTTTGAGTGAATAATTCGGATTAGTTTCGTGTGCTGAGATAAAGCCTGACTAGATTAGCAAAAGACTTTGATATTGCCAATATTTGGATGTACTTACAAGTTAGATATGTGTGGCTAACAAAATTGTAAAATAAGTTTGGAACCTTTTCGAAATTTTAAAATTATCTTTAAATGTTTAAAATTTCAAATTCAATTTAATTCCGCCTCTGTGTGGTCTTCCATTTTGGGTTATTCAAATATTCCTCCATTCATTAAATCCAGATGAAGCAAATTTGGTCATGCTTTTGATGGTGTTTGCTCAGCTCCAAGTTAAAATCCGCTTTGATTAAAGGAATTCTGATATTTGATCAGCTTCATATGCGAAATTAAATTATTCTAATTTTTCC…
Ppen11174_c0_seq2	Yes	-		600	TCCATTCCCCGCATCTGAAAAATCGATTTGCCTAGGCCAATAAGTTCGATTTGACAAGAGGCACTATTTCTCTCTTTACAGCTTCTGAATAGGAGGATACAATGCTCGCTCTGATGCCCGTTGAATTCGCCAAATTCACATCTCTCCCATTCGGTAGGCTCCCCTTTCAATCGATTCGATGCCGTTTCTGAATGGGCCAATGCTACTCCCAGATTTCGGTAAAATTTTCACCAATATTTCCTCTCCTACCGAATTTTCCAGTGCCATCCACTGCAAACAGTGCCGCTCTCTTTGCAGAAGGGCAGCTCAGTTGAGGGAAGACAGGGGCAATCAAATCGATGGTGTCCACCAATGGCATCAAAATTCACCGAATTTTCTGGAAATCCACCGAATTTGCTG…
Ppen15571_c0_seq2	Yes	-		600	TAGGCCGCTCGCCCGGGTTGTTTACATCCCCAAAAATGCCGATCCGAATTTGCTGCTCCTGATCATATGATCACTATATCGTGCTATATCCAATCATTCATTGTTGTTGCTACTGCTGCTGTCCGTCTTCATCTCTAATATTCACTCCTCCCTCTTTTCTCCTCGGTGCCATCCTTTGCTGCTCTTCATCCATTGGGAGGAGGGAATTTTGGCCATTTTCTTGTTTTTTCTCGTACTCCGACTCCGATGCATATTCCCTGTGTTTTTGGCCAATAAAAGCCAAGTTCATTTAGAAAATAGGGCCATTTAGCATCCCTTCTTATTTTGCATCTCCTCTTCTTGTTCCCCTCATCAGCAAGTTTTGAAAATCCCCCAATAGCCGGTCCACAATCGCCAATA…
