# Supplementary material for: A new esophageal gland transcriptome reveals signatures of large scale de novo effector birth in the root lesion nematode Pratylenchus penetrans
Source: BMC Genomics. 2020 Oct 23;21:738. doi: 10.1186/s12864-020-07146-0 (PMC7585316; doi:10.1186/s12864-020-07146-0)
Supplement: Supplementary file 6 — BLAST hit analyses of transcripts with gland cell localization against the draft genome of Pratylenchus penetrans. (XLSX 11 kb) [file 12864_2020_7146_MOESM6_ESM.xlsx]

## Sheet: Table S4
Table S4. BLAST hit analyses of transcripts with gland cell localization against the draft genome of Pratylenchus penetrans.
Transcript code	Lowest E-value	Greatest identity %	Greatest bit score
Ppen13972_c0_seq1	0	97.0534	897.561
Ppen16480_c0_seq1	0	89.4622	1896.63
Ppen13114_c0_seq2	0	100	724.437
Ppen11603_c0_seq1	0	100	1029.21
Ppen12616_c0_seq1	1.61229e-136	100	486.393
Ppen13037_c0_seq1	6.84325e-156	100	551.314
Ppen19584_c0_seq1	0	100	1058.06
Ppen8150_c0_seq1	0	100	951.662
Ppen15969_c0_seq2	0	100	1072.49
Ppen11174_c0_seq2	0	100	686.566
Ppen11800_c0_seq1	0	100	704.6
Ppen16202_c0_seq1	0	94.8747	2756.83
Ppen10830_c0_seq1	0	100	668.533
Ppen15256_c0_seq1	5.17008e-153	100	542.297
Ppen14923_c0_seq1	0	100	890.347
Ppen11421_c0_seq1	0	99.6923	2242.87
Ppen18231_c0_seq1	4.1239e-118	100	426.881
Ppen8917_c0_seq1	0	100	875.92
Ppen18503_c0_seq1	3.70098e-114	100	412.454
Ppen17089_c0_seq1	0	100	782.145
Ppen15571_c0_seq2	6.59009e-167	100	589.185
Ppen28021_c0_seq1	0	99.5192	742.471
Ppen11417_c0_seq1	0	87.8912	996.746
Ppen20090_c0_seq1	3.33139e-83	75.814	309.662
Ppen3597_c0_seq1	0	100	1456.6
Ppen13553_c0_seq1	1.62129e-163	100	576.561
Ppen16504_c0_seq1	0	99.2519	710.01
Ppen10194_c0_seq1	0	91.2557	4194.12
Ppen9432_c0_seq1	0	100	809.196
Ppen8388_c0_seq1	0	90.5812	726.241
