# Supplementary material for: A new esophageal gland transcriptome reveals signatures of large scale de novo effector birth in the root lesion nematode Pratylenchus penetrans
Source: BMC Genomics. 2020 Oct 23;21:738. doi: 10.1186/s12864-020-07146-0 (PMC7585316; doi:10.1186/s12864-020-07146-0)
Supplement: Supplementary file 7 — List of primers used in this study. (XLSX 14 kb) [file 12864_2020_7146_MOESM7_ESM.xlsx]

## Sheet: Table S5
Table S5. List of primers used in this study.
Transcript code	Primer F	Primer R	Product size (bp)
In situ hybridization (and RT-PCR) of candidate genes enconding for proteins with signal peptide
comp13114_c0_seq2	TTCAAATGGTTGGCCCTTGT	TTGCCACGTCCACCAAAT	170
comp8917_c0_seq1	TCTGCAGATGCCAATAGTGC	CTCGTTTTCCGTGGTTTCAC	200
comp11800_c0_seq1	CTATGCTTGGCCATTTCCAT	CGATCCACTTGCTGTCCTTT	182
comp9432_c0_seq1	CTACCAAGGAGGCAAACCAA	AAGTTGGGGTCGCTTCTGTA	156
comp11421_c0_seq1	TCTCCGGAACAAACATCCTC	CTTGTTCACCGGTTTCCACT	241
comp13553_c0_seq1	CTTCCGACCATTTTGGTGTT	CCTTCGTTGCTTTTGCTTTC	191
comp17512_c0_seq1	AAACATTTGGACGCAAAAGC	TGCCTCGGAGTTTTTCTTTG	214
comp17089_c0_seq1	TCCATTTGTCGTGGATGTGT	CTTAGCTTCGGCCTCTTCCT	205
comp8129_c0_seq1	GTTGATGATTGGCTCCGTCT	GTTGGATCAACATGATCAGCA	185
comp8388_c0_seq1	ACTTCTCCTGGTGGCTTTTG	AAATCCAAATGGTGGTCGTC	175
comp12051_c0_seq1	TCCTTTCCTTTGCTGCTGAT	CATTTGCCCTTTTTGTGGAT	212
comp12251_c0_seq1	CCTTATTGTGTTGGCATTATTCA	GAGGCGGTGATCCAGTTG	170
comp12616_c0_seq1	GCTCTTGGCCCTTCTGTTC	AATGCCTCGACGTCATCAG	174
comp15969_c0_seq2	GGGCCAAACTAAGGTGTTCA	GGCATTTGCATCATCCTTCT	247
comp11566_c0_seq1	CAAAGCGAAGATGGGGAAT	TGCCTTCTGATGAGGAGCTT	196
comp5669_c0_seq1	CGGCTTATTCTCCTCCTCCT	CAATTCTTTTTCGGCGTTTC	202
comp5704_c0_seq1	GAGGCAGCAAAAGATGAAGC	AGGATTGGCAATTGAAGTGG	247
comp13037_c0_seq1	GGCCGTAAAACACTTCCAAC	TCCTTATGGCCATGTTTGGT	210
comp12277_c0_seq1	CAGGGAAAATGCCCAGTAAA	ATTTGGGGACACTTCATTGC	195
comp18072_c0_seq1	GCCCTTCGGATACAGAATCA	TCCCAATCGGTCTCGTTTAG	218
comp20090_c0_seq1	ACCATCCCAAAATGCACAAT	GTCCAAGACCGCTACCTTGA	161
comp8150_c0_seq1	CGCCAACAACATCTCTTGAA	TGGGGATTGATGATTTCCAT	185
comp11603_c0_seq1	ATGTACAGGATGCGGGAGAG	TTGGACTTTCATTGCGCTCC	273
comp3597_c0_seq1	GCAATTCAGGCCGAAATAAA	CCAACCAAAATGCCTGTTTT	190
comp19295_c0_seq1	TACCCGCTTTCACTGCTTCT	GTCCATTTCCTCCTCCGATT	193
comp16202_c0_seq1	GCAGAAGACGACAACCCAAT	CATTCCAAAGCCTCCAAAGT	195
comp5003_c0_seq1	CATTGCACTCTCTTTGGCAAT	ATATTGGCGGCTTGTTGAAG	261
comp18231_c0_seq1	TTGGAGGACCTTAACCATGC	CATTTTGAGGAAGCCTTTGC	195
comp10194_c0_seq1	CCACCAAAGAATGGCTTGAT	ACCTTTTCTTGCGGATTGTG	200
comp19584_c0_seq1	GGAGGATATGCAGGAGGTGA	TTATATCCCGATGGGACAGG	188
comp16613_c0_seq1	GATTCCACCGTCAACGAAGT	GTTCGGCCTCTTCCTCTTCT	217
comp11964_c0_seq2	CACGGTGAAAAGTGTGGTTG	GCTGTGGACTTGCGTAAATG	194
comp15220_c0_seq1	AGTCGGAACGTGAGGAAGAA	CTCCGGGGACACTTCATAGA	191
comp10350_c0_seq1	ACCATACGCTGAACCAATGC	ACAAGGGTTTGTTGGCACTC	191
comp11206_c0_seq1	TTCTCACAAATCCCCGAAAG	GAGCGTTTCATCCGAATTGT	255
comp13388_c0_seq1	GGCCGTATTATCCTCACAAGAG	ATTCGACCGCATCTTCAGAAT	104
comp14923_c0_seq1	CTTTTGCCACCAAAACCATT	TCATCAACAACTTGGCCTGA	215
comp13972_c0_seq1	ACCTGCTATGACGCCAGATT	CAGCTGATTCCCATTCAACA	190
comp16480_c0_seq1	CTTGAACGTGGATGTGGATG	CTTCAATTGGGCCAAGATGT	193
comp13381_c0_seq1	ATCCGAGGAGGAGACAACAA	AACTTGGGGCCTCTTCAGTT	188
comp16024_c1_seq1	TACCCGGATGGTTCCAAATA	CGGCCATTATTGTTGTAGCC	233
comp12389_c0_seq1	CAAAGGTGAATCTGCGTGAA	GGCTTCCTTCTGCTCCTTCT	164
comp28021_c0_seq1	TCTGCATTGGCTTCTTCCTC	GAAACTTCGGGTGTCCGATA	207
comp12271_c0_seq2	GCTCTACCACTTTCTTGGCTG	GTTGACGCCAGTGGAGTTTT	305
comp15256_c0_seq1	ATGGCCATTTCACAAAGGAC	TCTTTGGCTGTTGCTGTTTG	183
comp16504_c0_seq1	GGGCTATTGGCATGAACAGT	CATTTTTGCCGAAAGACCAT	194
comp10321_c0_seq1	GATTTTGATGGTCCCCGAAT	TTCATTGCCCTCGGATTTAG	194
comp11417_c0_seq1	TGTCCGGAAAGAATCCACTT	GGCGATTTGAATGCTTCTTC	210
comp14399_c0_seq1	GGACCGATGATGCTACCAAT	CTTCCCTCTTGGATCCCTTC	217
comp18877_c0_seq1	CCGCCATTCTCTTCATTTCT	CTTGGGGAAACTCATCAACC	186
comp16868_c0_seq1	ATTTTTGACACCGGCTCATC	AGACGGTGTCCTTGGAAATG	187
comp10830_c0_seq1	TCCAATGGCACAAAAGATCA	ACCAATTTGCACGTTTGACA	197
comp15369_c0_seq1	CTACAACGCCGTCGACATTA	GGTAGCAACTTCCGCAACAT	192
comp14425_c0_seq1	GGAACAACCGGCCCTACTAT	CCGAGTGTTGTCCTCCAAAT	182
comp6047_c0_seq1	GTGCACCTTTCCCTGTGAAT	ACACTGGTCCGTGTGAATGA	180
comp13217_c0_seq1	GCCTTGGTGGCATCTACAAT	TCCAGACGGAAATTCACTCC	181
comp14176_c0_seq1	GCTCTGCGATGATTTTGTGA	CCATCTGTTCCCATTCCAAG	200
comp11515_c0_seq1	GGAATCGTTGTGAACCGAAT	AACAGATGGCACTGGTGGTC	293
comp8056_c0_seq1	CCATACGACGACAATTACGC	TGGCCTTCTTTGACAAATCC	192
comp18503_c0_seq1	AACTGGAACAGGTGGTTTCG	TTTGGCATCATCTCCTTTCC	182
comp3464_c0_seq2	CAAGTGCTGTTGCCGTAATG	CTGACCTTCGATGGCAATTT	200
comp7686_c0_seq2	CAAATCTTTGCCCTTTGCAT	AGCTGATGGTGGTGATGATG	186
comp6054_c0_seq1	CCAAGAAATTCAGCGGCTAC	GCGTTCTGATTGCACACATT	181
comp11677_c0_seq1	ACAGCCACGATGACAAATGA	TCCATATGACTGGCCTCCTC	248
comp13572_c0_seq2	GGCCCCAATAATTGATGATG	CCTTCATCCACTTCCACGTT	189
comp10449_c0_seq1	ATGATTCCCATTTTTCCTTACTCC	GTGGGGGTTGTTGGTGTC	200
comp11174_c0_seq1	GGCATTATGGCATTTGGTCT	TCCTCCACCATTTGGTTTTC	198
comp15571_c0_seq1	TGGAGGATGAGAAGGAAACG	GCCCTCAATTGCTTTTGTGT	197
In situ hybridization of candidate genes enconding for proteins without signal peptide
comp13690_c0_seq1	TTATGCAACTGCTCCGTGAT	GCGGGTAGAGTTCTTGCTTG	186
comp16559_c0_seq1	CAAAAGGATGGGAAACCTCA	TCTTCCCCATTTTCTTGACG	185
comp3581_c0_seq1	GCGCTTATGGAAAAATGGAA	GTCGCTCAATGACATCCTGA	150
comp17062_c0_seq1	AATCGCAAGAAACGCAAAAT	ACAAAAGTCACGTCCCCAAG	199
Primers used as house keeping genes for RT-PCR analyses
Pratylenchus penetrans
Pp-18S	CGTAAGGGAAGAGCGCATTTA	CAGATACCCTACCATCGAAAGTT	150
Soybean hairy roots
Ubi3	GTGTAATGTTGGATGTGTTCCC	ACACAATTGAGTTCAACACAAACCG	108
