# Supplementary material for: A new esophageal gland transcriptome reveals signatures of large scale de novo effector birth in the root lesion nematode Pratylenchus penetrans
Source: BMC Genomics. 2020 Oct 23;21:738. doi: 10.1186/s12864-020-07146-0 (PMC7585316; doi:10.1186/s12864-020-07146-0)
Supplement: Supplementary file 8 — List of CEGMA genes used in this study. (XLSX 693 kb) [file 12864_2020_7146_MOESM8_ESM.xlsx]

## Sheet: Table S6
Table S6. List of CEGMA genes used in this study.
KOG code	KOG0019	KOG0073	KOG0084	KOG0094	KOG0100	KOG0142	KOG0328	KOG0330	KOG0331	KOG0363	KOG0366	KOG0367	KOG0394	KOG0397	KOG0400	KOG0402	KOG0407	KOG0441	KOG0559	KOG0563	KOG0567	KOG0659	KOG0734	KOG0784	KOG0787	KOG0852	KOG0861	KOG0862	KOG0876	KOG0878	KOG0880	KOG0888	KOG0927	KOG0934	KOG0937	KOG0938	KOG0985	KOG0989	KOG1058	KOG1088	KOG1180	KOG1299	KOG1342	KOG1349	KOG1350	KOG1355	KOG1373	KOG1393	KOG1458
Fasta	>bxyl_KOG0019\nMSGSIIDCLWEEEAIKLDGLSVSEIKKLRESAEKHEFQAEVNRMMKLIINSLYRNKEIFL\nRELISNASDALDKIRLISLTDPNALSATDELSIKIKSDKENHILTITDTGVGMTKQDLIN\nNLGTIAHSGTSEFLQKLMDANSDQQQDLIGQFGVGFYSAFLVADRVVVTTKNNDDKQYIW\nESDSASFTIAEDPRGPTLKRGTEIQLHLKEEAYDFLEPDTLKKLVHRYSQFINFSIYLWQ\nSKTVTVEEPDEEAEVKEGEEPKTKNVEKTVWDYEKVNSLKPIWMRKPSEVTEDEYKEFYK\nSITKDYDEPLGHVHFNAEGEVSFRSVLYVPKKAPQDAFQNYGKTNENIKLYVRRVFITDD\nFQDMLPKYLAFI…	>bxyl_KOG0073\nMVMLKVLRKQKMREHQIRVLILGLDCSGKTTIMKRLEGEDYMEVAPTFGFNISTLEFRQW\nKLNCWDIGGQSSLRSYWRNYFEHTDALVYVVDSTDVLRLKEARQELDKLLNEQCLVGVTL\nLILANKQDIAGSLTAEDIQREMKLEEIKYHHWKIFDSSAYTGQNLIEAFQWMCEDVDQRI\nRLPD\n>cele_KOG0073\nMYQLDEEADADKDTEKDRMAMGMRPDGRQIDRNRSDENTCRVTNLPQEMNEDELRDLFGK\nIGRVIRIFIARDKVTGLPKGFAFVTFESRDDAARAIAELNDIRMYHMMGFLKILRKQRAR\nEREMRILILGLDNAGKTTLMKKFLDEPTDTIEPTLGFDIKTVHFKDFQLNLWD…	>bxyl_KOG0084\nMTVNPEYDYLFKLLLIGDSGVGKSCLLLRFADDTYTESYISTIGVDFKIRTIELEGKTIK\nLQIWDTAGQERFRTITSSYYRGAHGIIVVYDITDQDTFNNVKQWLQEIDRYANESVNKLL\nVGNKSDLQSKRAVETAVAQEYADQLQIPFLETSAKSSTNVEQAFITMATEIKNRMGPLQQ\nGGANPSAVRIGPSQSVQDKKSGGCC\n>cele_KOG0084\nMDNDDGFDYLFKIVLVGDMGVGKTCVVQRFRNGTFVDRQGTTIGVDFTMKTLVVDGKRVK\nLQIWDTGGQERFRTITQSYYRSANGIVLCYDITCKQSFGSLQRWIDDVSKFAAPNVVKLL\nIAKIDFAPSTKCDLEDQRAIEAEEAEMLQRAN…	>bxyl_KOG0094\nMSSDFANPMKKFKLVFLGEQSVGKTSLITRFMYDSFDNTYQATIGIDFLSKTMYLEDRTV\nRLQLWDTAGQERFRSLIPSYIRDSTVAVVVYDITNANSFHQTSKWIDDVRTERGSDVIIM\nLVGNKTDLSDKRQVSTEEGERKANELNVMFIETSSKAGYNVKQLFRRIANALPGVDNDRP\nADARQVVDIGPIKPRQIVTDEGSCWC\n>cele_KOG0094\nMSDFGNPLKKFKLVFLGEQSVGKTSLITRFMYDSFDNTYQATIGIDFLSKTMYLEDRTVR\nLQLWDTAGQERFRSLIPSYIRDSTVAVVVYDITNSNSFHQTSKWIDDVRTERGSDVIIML\nVGNKTDLSDKRQVTTDEGERKAKELNVMFIE…	>bxyl_KOG0100\nMRTLWLWALVPLILLSRADEEEASNGKDKKYGTIIGIDLGTTYSCVGVYKNGRVEIIAND\nQGNRITPSYVAFTPETGERLIGDAAKNQLTLNPENTIFDAKRLIGREFSEKSVQADLKLW\nPFKVTNKNNKPHVQVKVGEETKEFAPEEVSAMVLGKMKEIAEQYLGKEVKNAVVTVPAYF\nNDAQRQATKDAGVIAGLNVVRIINEPTAAAIAYGLDKKDGERNILVFDLGGGTFDVSLLT\nIDNGVFEVLATNGDTHLGGEDFDQRVMEYFIKLYKKKTGKDLRKSHRAVQKLRREVEKAK\nRTLSVQHQVKVEIESLIDGEDFSETLTRAKFEELNMDLFRGTLKPVQKVLEDADIKKEDV\nHEIVLVGGSTRI…	>bxyl_KOG0142\nMKGAQSQLKECDSIQAAYLLNDQCILVDEYDNPIGHASKGDCHHVSTAALHRAFSVFLFT\nPDQKLILQKRSASKVTFPSVWTNSCCSHPLFVEDEMDTSNNSIGVRRAAQRKLEHEMGIQ\nGLELDRMNVMGRFLYKASSDSEWLEHELDYALVVTNFDPALIHPNPEEVADFMLVDPQKL\nDSMIKTKRFSPWFALFNQFNWLNSWWQNLGDLDKLRDMDKIHRLN\n>cele_KOG0142\nMSEREKRALAVDRRLAGLPPILRCHQFLITKKIVHLTIQQYLSYTLYVFFIELNTIFRKM\nKPSLRGLSQIGMARRAVELSSYDAQQVEYMREQCINVDENDRIIGGVSKREAHSSYQLVL\nHRAFSVFSFTSD…	>bxyl_KOG0328\nMAESSKRQQAVDPDEDLKHVEFETSEGVEIIPTFDAMGLNKDLLRGIYSYGFEKPSAIQQ\nRAIKQIIKGNDLIAQAQSGTGKTATFSIGVLQSIDVQTRETQALILSPTRELATQIQKVI\nLALGDYMNVQCHACIGGTNVGEDMRKLDYGQHIVTGTPGRVFDMIRRRNLRTRGIKMLVL\nDEADEMLTKGFKEQLYDIYRYLPPGAQVVLLSATLPHEVLEMTSKFMSDPVRVLVKRDEL\nTLDGIKQFFVAVDREEWKFDTLSDLYDTLTITQAVVFCNTRRKVDWLAEKMREANFTVSC\nIHSDMEQKEREEVMKQFRAGESRVLISTDVWARGLDVPQVSLVVNYDLPNNRELYIHRIG\nRSGRYGRKGVAI…	>bxyl_KOG0330\nMSDNENFEDSSEEEVSGSESEEEPKTEDNKQTDGCDEGNEEDKTFKDLGLCEPLCEACER\nVGWKNPTKIQLASIPPALKGSDVIALAETGSGKTGAFALPILQALMENPQRNFGLVLSPT\nRELAIQIAEQFTALGSAIGLTVAVVVGGIDMATQALSLAKRPHIVVATPGRLVDHLENTK\nGFNLRSIQYLVMDEADRILNMDFEVELEKILKASPKNRRTFLFSATMTQKVSKLERASLK\nNPVKVEISSSKYQTVDQLKQYYLFIPFKYKEPYLVHMLNEKRGNTVIIFCSTCASVMKIA\nFMLRHLGFTSIALHGQMNQPARIGALNKFKAKDCSVLVCTDVASRGLDIANVDVVINYDV\nPTNSKDYIHRVG…	>bxyl_KOG0331\nMGYKAGGSYGSGGGSYGGGGSSRGGGGGYGGGRSGGGGGGYGGGSYGGSSSYGGGGYGGR\nGGPPRSGGGGKFGGAGGGSSGGPGARLRNVDWGNEKLQPIVKNFYQESPIVSARSQNEIQ\nQWLAENQVTLSGHNIPRPIFEFNETTYPAEIEKCLYQNYQKPTVIQSVSWPVAMSGLDII\nSIARTGSGKTLGFLLPGILHTIKQGPRPHGGGPSVLVMLPTRELAQQVEEVAKEYCQAMR\nLSYTCLFGGASKHGQASDLRRGVDVCIATPGRLLDFLENGTTNMNRCTFLVLDEADRMLD\nMGFEPQIRKIVGQIRPDRQTLMFSATWPKEVRDLAKDFQQDPVFLNVGSMELSANHNIDQ\nVVEVVEEYKKQA…	>bxyl_KOG0363\nMLPVRILKENAVQERGENARLSLFVGAIAIGDLVKSTLGPKGMDKILVSGDAHNQSIQVT\nNDGATILRSIGVDNPAAKVLVDISLTQDKEVGDGTTSVAVFAAELLKEAEKLVNMRIHPQ\nVIASGYRKALIIAQDALFKASTASGEHIRDDLLKIARTTLGSKILSQHSEHFSQLAVDAI\nLRLKGKANLDSIQVIKKLGGSMEDSYLDDGFLLEKKPGMYQPQRVENAKILLANTPMDTD\nKIKVFGSRVRVDSVAKVAEIEAAEREKMKQKVKKICAHDINVFVNRQLIYNYPEQLFADE\nKIMAIEHADFEGIERLALVLGGEIVSTFDNPEKVKIGKCDLIEQITIGEDSLLRFSGVPL\nGEACTVVLRGAT…	>bxyl_KOG0366\nMVTTDDLFEVFGDGRGSQGLSCIWNIARRDVEVPLNSPKELLLDKHVQFIVKSGENTESY\nEYIVTEYLRVSGIYWCVASLDIANKMDEQDPKHVENIISIITESKNLDGGYGASKGHDSQ\nVLHTLCALQVLTILKRTDIIHKDSIVQFIKNLQNEDGSFRGEIRSKEIDTRFTFCALLCL\nYLIDRLAEVDVNKAVHFIVSCYNFDGGFGRRPGSESHSGQVYCCVGTLALTGCLEYINID\nRTAQWLADRQCPSGGLCGRPEKLPDVCYSWWVVASLAILGRLHYIDKADLTRFILAAQDD\nETGGIADRPGDMPDPFHTVFGLAGLSLLGHPDLETVDPILCMTRRSLGSLSFI\n>cele_KOG0366\nMSFA…	>bxyl_KOG0367\nMDLDSVEPVINSTKNMCLTRSRPFLKQKHIKLLHHCLKILPNAYLSLDGSRPTLLFFCIG\nALDLLDQLDTISCEAKQEMINYLYRLQITSKNEVPPESYGFRGNIYSFLDPVSNSEVISE\nYESAHIAQTYSALCCLLILGDNLEQVDRTAALGALRQCQQTDGSFSAFSNQSESDMRFVF\nCAVSISYILNDFSFINVDLLCDFIQKSVSYDGGIGQGPQFESHGGSTYCAIASLCLLGRL\nWDYSVLSKAQLEKLKRWALQKQDVGFHGRPNKPDDSCYAFWIGATLWMLNAHHLVDEKAL\nRRFLMDAQDDVIGGFAKYVDITSDILHTYFGIAALSIFGEPDLGPVFPPLNIPMRAFEHL\nCKLNRFQT\n>c…	>bxyl_KOG0394\nMSNNRKKALLKIIILGDTGVGKTSLMNQYVNNRFSSQYKATIGADFLTKDIHIDGRTVTV\nQIWDTAGQERFQSLGVAFYRGADCCVLTYDITNSNSFKSLETWRDEFLVQASPRDPENFP\nFVLLGNKLDQEPRRAVTTRRADNWCQNKGGIPYFEVSAKEGSNIEDAFQAIARAALARDS\nQDSLHDYPDFPDQIRISPSDRNRDSGSCNC\n>cele_KOG0394\nMSGTRKKALLKVIILGDSGVGKTSLMNQYVNRRFSNQYKATIGADFLTRDVNIDDRTVTL\nQIWDTAGQERFQSLGVAFYRGADCCVLAFDVTNAASFKSLDSWRDEFLIQASPRDPDHFP\nFVLLGNKVDLESQRAVSSKRAQSWCQT…	>bxyl_KOG0397\nMADDKKAEVKEKKLANPMRELKIQKLCLNICVGESGDRLTRAAKVLEQLTGQTPVFSKAR\nYTVRSFGIRRNEKIAVHCTVRGPKAEEIIDRGLKVKEYELYRENFSNTGSFGFGIQEHID\nLGLKYDPSIGIYGMDFYVVLDRAGRRVAKRRRAKGTVGPSHRVQREESIKWFQQKEQHG\n>cele_KOG0397\nMTDVEKQTEIREKKGRNVMRELKIQKLCLNICVGESGDRLTRAAKVLEQLTGQTPVFSKA\nRYTVRTFGIRRNEKIAVHCTVRGPKAEEILEKGLKVKEYELFKENFSDTGNFGFGVQEHI\nDLGIKYDPGIGIYGMDFYVVLNRNGVRVSKRRRAPGRIGPSHRVDKEETIKWFQQKYDGI…	>bxyl_KOG0400\nMGRMHNPGKGISRSTLPYRRSVPGWLKLTSTDVEEQIERLARKGLRPSQIGVILRDSHGV\nAQVRRVTGNKIVRILKKKGMAPEIPEDLYHLIKKAVNIRKHLERCRKDVDSKYRLILVES\nRIHRLARYYKTKRQLPPTWKYESATASALVS\n>cele_KOG0400\nMGRMHNPGKGMAKSAIPYRRSVPSWQKMTAEEVQDQIVKMAKKGLRPSQIGVILRDSHGV\nGQVRRLAGNKIFRILKSKGMAPELPEDLYHLVKKAVAIRKHLERSRKDIDSKYRLILVES\nRIHRLARYYKTKRQLPPTWKYESGTAASLVS\n>ddes_KOG0400\nMGRMHNPGKGISRSALPYRRSVPTWLKLTSTDVEEQIVKL…	>bxyl_KOG0402\nMAKRTKKVGIVGKYGTRYGASLRKTVKKMEVSQHSKYTCSFCGKEAMKRTCVGIWKCSKC\nNKVVAGGAYVYATTAAATVRSTIRRLRETKEL\n>cele_KOG0402\nMAKRTKKVGIVGKYGTRYGASLRKMAKKLEVAQHSRYTCSFCGKEAMKRKATGIWNCAKC\nHKVVAGGAYVYGTVTAATVRSTIRRLRDLKE\n>ddes_KOG0402\nMAKRTKKVGIVGKYGTRYGASLRKTVKKMEVSQHSKYTCSFCGKEAMKRTCVGIWKCVKCNKVVAGGAYVYSTSQAATVRSTIRRLREAKE\n>gpal_KOG0402\nMHFSIHPQAKRTKKVGIVGKYGTRYGASLRKTVKKMEVSQHAKYTCAFCGKEAMK…	>bxyl_KOG0407\nMAARKGKTKEEQPSLALGPQAREGENVFGVAHIYASFNDTFVHITDLSGRETIVKVTGGM\nKVKADRDEASPYAAMLAAQDVAERCKQLGITALHIKLRATGGTKTKTPGPGSQSALRALA\nRSGMKIGRIEDVTPIPTDRTRRKGGRRGRRL\n>cele_KOG0407\nMAPARKGKAKEEQAVVSLGPQAKEGELIFGVAHIFASFNDTFVHITDISGRETIVRVTGG\nMKVKADRDESSPYAAMLAAQDVADRCKQLGINALHIKLRATGGTRTKTPGPGAQSALRAL\nARAGMKIGRIEDVTPIPSDCTRRKGGRRGRRL\n>ddes_KOG0407\nMAARKGKVKEEQQVLTLGPQAKEGENIFGVAHIFASFND…	>bxyl_KOG0441\nMSNRAVAILQGDSNVSGVVWFTQKDGGVQVDGEIKGLTPGKHGFHVHQWGDRTNGCISAG\nPHFNPFKKTHAGPQDSDRHAGDLGNVEADASGVAKFSFVDKVISLSGETNVVGRSLVIHA\nGEDDLGRGQGDKKEESLKTGNAGARAACGVIGLAEPQ\n>cele_KOG0441\nMSNRAVAVLRGETVTGTIWITQKSENDQAVIEGEIKGLTPGLHGFHVHQYGDSTNGCISA\nGPHFNPFGKTHGGPKSEIRHVGDLGNVEAGADGVAKIKLTDTLVTLYGPNTVVGRSMVVH\nAGQDDLGEGVGDKAEESKKTGNAGARAACGVIALAAPQ\n>ddes_KOG0441\nMSNRAVAVLRGDSDAKGVVWFTQEKEG…	>bxyl_KOG0559\nMQKGAAITSTPMQPVQPLLDTLERLELIGSLSAPKERLSALFPNLDYYDYQRQDLATGGG\nEVVEVEGPAFAESITEGDIRWIKQKGDFVEADELVAEIETDKTSVEVPAPFSGTLVELLV\nEDGNKVTAKQKLYKLEKGAAGSGSAAAAEPKKEETVPKKETPAAAPPPSQPKAEAPKPAS\nSPIPSSPPPVPPTPSGPINLQPIDDIPVTPIVGLKAPADGKNAITGERSETRVKMNRMRQ\nRIAQRLKEAQNVNAMLTTFNEIDMSNIMALRKKYQDQFVKKHGIKLGLMSPFIRASALAL\nQDQPVVNGVIEGEEIVYRNYVDISVAVATPKGLVVPAIRNVEQMGYADIEKTLAELGKKA\nRDNKIAIEDMQG…	>bxyl_KOG0563\nMERQRRISASEPLLPEAISLIQEDLRKTETFQLPHVFVVFGASGDLAKKKIFPTLWWLYR\nDKLLPEHIVFIGYARSKLTLEKLRESFEKYCKVRDGEKGRFEDFIKCITYISVKLNKPLN\nRLFYLALPPNVFEPVTKFIKKHCMDKGNSWTRVVIEKPFGHDSESSSALSKHLNSLFTED\nQIYRIDHYLGKEMVQNLVVLRLGNRFISPTWNRDHIACVMISFKEDFGTQGRGGYFDSSG\nIIRDVMQNHLMQILTLVAMEKPASLSADDIRNEKVKVLKCIKELELKDLVLGQYVANPEG\nTDDDARTGYLEDPTVPNDSVTPTFATAVLRINNERWEGIPFILRCGKALNERKAEVRIQY\nKDVSGDIFKAGS…	>bxyl_KOG0567\nMADVLPPPGQYPEGISLEYVDKTGRILNDPNESLASRFRALFVLRNLKDDRSVFYIGKAF\nNDDSALLKHELAYCLGQMQNKSAIPVLVETLKDVKQDPMVRHEAGEALGAIGDGSVLDLL\nKEYSSDPVVEVAETCQLAAARLEWTLNGGKDASSAYDSVDPTPAADSEDVSELGKVLIDE\nMKPLWERYRAMFKLRNLNSPESIKALAQGMYCEDSALFRHEVAYVLGQIQSPLAITELSD\nRLRKADENCMVRHECAEALGAIATPECEELLKEYAKDNEASRVVRESCEVALDMAEYENS\nENFQYAK\n>cele_KOG0567\nMADEDDYQDMDNDDFVDDNEMEDVIEEDPQRPDNEDEDDDNVDENFELFD…	>bxyl_KOG0659\nMTTTLPSKLSGKDRYESVKHLGEGQFANVYLAKDLETGEYVAIKKIKLGGREEARDGVNR\nTALREIKLLQELRHDNIITLRNVFSRKNNIQLVFDFMETDLEQLLKNGSVILMGSHVKNM\nVMQMLLGVEFLHMHFILHRDLKPNNLLINSAGRMKVTDFGLARFFGSPTREYTHQVVTRW\nYRCPELLFGARAYGVGVDMWAVGCIIAELLLRVPLFQGDSDLDQLVKIFTVMGVPTDNDW\nAKRKSLPDYIEIKPANPIPVDLRSLFTAASDNLLELMRGCLRFDPLKRLTATEALNSAYF\nREEPFACDDEQLPVPTSENIMDYGTRKRRRFMDGDSPAARRNLFD\n>cele_KOG0659\nMDPIREGEVAHE…	>bxyl_KOG0734\nMFRDTRIQRQVGLGIFKEMELKHLYNTCIPGFHFTLKLAAPGHLQGSLGTVPENPMLHTV\nGGPFLAAQFPTIRFSSRPASSRPKKPAQTAEVDAQRLASIYKNVFGDASNQEVRKVLKDI\nVGVRHFRTNASRPKGIGQKKGDLEEDKGPLKKFFDNLRGEQAHFLSKLCHPWQFQNFKPE\nKTAEEQLKLYKEELSKVAEKDKRPFLEGFSQAFLLANKNQGQNVGANQTKKFSLVTRIYI\nAVIIAIMLAFFSGGERPIGSLIFSNAQEVKPEEVTVTFEDVRGMEEAKSEVEEIVSYLRD\nPDRYSRLGGRLPKGVLMVGPPGTGKTLLARAIAGEAQVPFFHTSGSEFDEVLVGQGARRV\nRDLFERAKARAP…	>bxyl_KOG0784\nMRSTNLILRSAILVSRRDASTIRSLKLPISRTPHAKYGGRFTVTALPGDGIGPEMLAHVR\nKIFKFAHIPVNFEELDLSSRDLSNEAMEEAIIAIHRNGVAVKGNIETKFDNPEFASRNVE\nLRRRLDLYANVLHCVTIPSIPTRHSGIDIVLIRENTEGEYSGLEHESAKGVIESLKIVTR\nKNIERIGKFAFEYALLNNRRKITAVHKANIQKLGDGLFLHVCRELSTQPRYKDIEFDAMI\nVDNASMQLVSKPQQFSGGIMLMPNLYGNIISNIACGLVGGPGLVSGLNIGDKYAVFETGT\nRNTGTSLVGKDIANPTAFLRAAVDLLRYLELDSHADRLSDAIYHALTVENIHTPDIGGNN\nKSSEMVNAILQY…	>bxyl_KOG0787\nMISRSLLLSRSLPHSRRSLHVFRNTLTKKLDYYSQFQPSALTIQQYLDFGLNGTAQSSYL\nFLRKELLVRLANIMQEISLLPPMLLKMPSTKIVSEWYQQSFDDLLAFENVEPSFEQIAVF\nNDALQGILKRHGHVVETMAEGLLELKEANGVDIASERGIQYFLDRFYLNRISIRMLQNQH\nLVVFGSVLPESPTHVGCIDPACDVEAVVQDAYENARFLCDRYYLASPEMKLECHNTVHPD\nKRITVVSVPSHLYHIMFELFKNAMRATVEFIGVDEDLPPVHVRVVRGAEDLCIWISDRGG\nGVSRTTLERLFNYMYSTAPPPPRDGSQAPLAGYGYGLPLSRLYARYFLGDLNLMSMEGYG\nSQAYIYLKALPV…	>bxyl_KOG0852\nMSKAFIGKPAPEFTAEAVVDGDFKTVSLKDYRGKYVVLFFYPLDFTFVCPTEIIAFSEAA\nDQFRKLGVEVLAASTDSKFSHLAWINQPRKHGGLGEMKIPVIADTNHKISRDYGVLKEDE\nGIAFRGLFIIDGHGTLRQITINDLPVGRSVEETLRLVQAFQYTDKHGEVCPAGWQPGHDT\nIKPDVKKSHEYFNKH\n>cele_KOG0852\nMFSSAVRALCRTVPTVATRQLSTSRALLSLRPLGPKNTVPAFKGTAVVDGDFKVISDQDY\nKGKWLVMFFYPLDFTFVCPTEIIAYGDRANEFRSLGAEVVACSCDSHFSHLAWVNTPRKD\nGGLGDMDIPLLADFNKKIADSFGVLDKESGLSYRGLFLIDPS…	>bxyl_KOG0861\nMHLYALFVLHKDPTSGKATILKSASDVSSFAFFYRKNVGEFMSFTSRLLAERSETPSRNC\nITEKEYRLRCFVRPDNLCGVCVTDQEYEDRVGFVCLSKVLDEFAQAVPSSKWPQIHKEEE\nCDFSKLNELLVKWQNPREADALTRVQDEVEETKVVLHNTMQSVLERGEKLDDLIQASESL\nSNQSKQFYTQARKMNKCCNYV\n>cele_KOG0861\nMKLYSILVFHKNVDTSDVKLFKSECDLSSFSFFQRGSVQEFMTFTAKLLVERSGLGARSS\nVKVRFCLISTKHSFFLQENEYLVHCYVRNDGLSAVCVTDAEYQQRVAMSFLGRVLDDFTT\nRVPATQWPGIRSDKDCSYTGLKDLLEKWQNPREADP…	>bxyl_KOG0862\nMVLQNLIARVSDGLILATSIEGADDPDMVKYTTQAKKLFRKLNTQGTPNPQIVESGPYLF\nYYIVKGTICALALCERNFPRQSAFSFLEDVANEFIGQYGTQIDKTTRPYHFLEFDTYIQQ\nAKRKYGDRNRFAMSTVSSELQDVTRIMVSNIEDVIHRGEALNILETRASDLSDLSKKYRE\nDARQLNRRSAMIKIFMGIGIAGAIFLFLRFFVF\n>cele_KOG0862\nMAHILLNDIVKRKLKVMELTLIARVRDGLILATSIEGNNDGSGDSSMVKYSNQAKMLFKK\nLNGAPAQQSVESGPFVFHYIIVQNICALVLCDRNFPRKVAFQYLSDIGQEFLNENSSRIE\nQVVRPYHFLEFDKYIQQAKQRYGD…	>bxyl_KOG0876\nMMMRQSLLSASRLVGATRDKHVLPDLPYDYGALEPVISAEIMQLHHQKHHATYVNNLNQA\nEEKSHEALAKGDLRTAIALQGALKFNGGGHINHSIFWTNLSKDGGEPTGELLAQIKRDFG\nSVEKLQERLSAATVAVQGSGWGWLGYNKTDKRLQIATCANQDPLEPTTGLVPLFGIDVWE\nHAYYLQYKNVRPDYVKSIWKVANWKNVDERFQNASKE\n>cele_KOG0876\nMLQNTVRCVSKLVQPITGVAAVRSKHSLPDLPYDYADLEPVISHEIMQLHHQKHHATYVN\nNLNQIEEKLHEAVSKGNVKEAIALQPALKFNGGGHINHSIFWTNLAKDGGEPSAELLTAI\nKSDFGSLDNLQKQLSASTVA…	>bxyl_KOG0878\nMVAIGEKRVKIVKKRTHRFTRHESDRYHRVRPSWRKPKGIDNRVRRRFKGQRVMPSIGFR\nNAKATRDVLPNGFKKVLVHNAKELDMLLMQNKYYCGEIAHAVSAKTRKLIVERAQQLNIK\nLTNGNARLRTEESE\n>cele_KOG0878\nMVHVSGTKVKVVKKKLTKFKRHESDRYRRVAPSWRKPKGIDNRVRRRFRGMRAMPTIGHG\nSDRRTRFVLPNGYKKVLVQNVKDLDMLLMQSYKYIGEIGHGVSAKSRKGIVERAAQLNIK\nLTNGNARLRTEESE\n>ddes_KOG0878\nMVTIEGKKVKIVKKRTSRFTRHESDRYHRVKPNWRKPKGIDNRVRRRFKGQRRMPKIGYGNAKVTRHVLPNGYK…	>bxyl_KOG0880\nMKSLVCLAVVAFFALAQAKDTITVTKKAYFDIEIGGEKKGRVVIGLFGDVVPKTATNFLE\nLAKGSKGYGYKGSKFHRVIKDFMIQGGDFTRGDGTGGKSIYGERFPDENFELSHYGPGFL\nSMANAGRDTNGSQFFITTVKTPWLDGRHVVFGKVLEGFDIVRAIENGRTLPGDRPERDVV\nIADSGEIPTEPFEVSKDGSN\n>cele_KOG0880\nMSRALLFFVLAILALSAEARGPRVTDKVFFDMEIGGRPVGKIVIGLFGEVVPKTVKNFVE\nLAQRAEGEGYVGSKFHRVIENFMIQGGDFTRGDGTGGRSIYGERFEDENFKLQHYGPGWL\nSMANAGEDTNGSQFFITTAKTSWLDGKHVVFGKILEG…	>bxyl_KOG0888\nMSTTERTFIAVKPDGVQRGLVSKILARFEERGYKLVGIKTLVASKEHLEEHYRDLKEKPF\nFPGLIAYMSSGPVVATVWEGLDVVKQGRAILGATNPLQSAPGTIRGDYCIQTGRNICHGS\nDSVESANREIAHWFKPDELVNYKLATQPWLYE\n>cele_KOG0888\nMSNTERTFIAIKPDGVHRGLVGKIIARFEERGYKLVALKQMTASKAHLEVHYQDLKDKPF\nFPSLIEYMSSGPVVAMVWQGLDVVKQGRSMLGATNPLASAPGTIRGDFCIQTGRNICHGS\nDAVDSANREIAHWFKQEEINDYASPFINSWVYE\n>ddes_KOG0888\nMSNTERTFIAIKPDGVQRALVGKIVARFEERGYKLVA…	>bxyl_KOG0927\nMPSDAKKKRDAAKKTAAKGGKKPAKKEEPQTNGTQNGTNGTAVSTDPIVDAAVALLEQVE\nIDNAKARAVAGALGSHPKSVNFKINQLTITFHGREIVTDTTLEINQGHRYGLIGLNGSGK\nSTLLQAIYNREMPIPDHIDMYLLSREMVASDETALKAVYNVDQERIRLEALAEELAANPE\nDEAQDQLMEVYERLDEMDASQAEVKAARILHGLGFSRTMMMKKCRDFSGGWRMRIALARA\nLYLKPTLLLLDEPTNHLDLDACVWLEGELASYKRALLIVSHSQDFMNNVCTNMIHLFQKK\nLIYYGGNYDTFIKTRVELLENQAKRYKWEQDQIAHMKEYIARFGHGSAKLARQAQSKEKT\nMAKMIAGGLTEK…	>bxyl_KOG0934\nMMHYMLLFSRQGKLRLQKWYVAHPDKVKKKITRELVALILARKPKMCSFLEYKDLKVVYK\nRYASLYFCCAVEQSDNELLCLEIIHRYVELLDRYFGSVCELDIIFNFEKAYFILDEFLLA\nGEMQESSKKQVLKAISAQDLLQDEETEQGLFEDNGLG\n>cele_KOG0934\nMMQYMLLFSRQGKLRLQKWYTAYPDKVSVFPIHMCNFTLNFQQKKKICRELITQILARKP\nKMCAFLEYKDLKVVYKRYASLYFCCAIEQNDNELITLEVIHRYVELLDKYFGSVCELDII\nFNFEKAYFILDEFLLAGEIQETSKKQVLKAIAAQDLIQEEETPQGFFEDHGLG\n>ddes_KOG0934\nMHYFILFNKERK…	>bxyl_KOG0937\nMACSAIFILDLKGKVIISRNYRGDIDMNVIDKFIPILVDMEEEGTLTPIINHEDITFAFI\nKYNNIYVVAISQKNVNIALVQSFLYKMVSVFCEYFKDVEEESIRDNFVIIYELMDEIMDF\nGYPQTTEARILREYITQEGHKLEAPRPPMAVTNAVSWRSEGIRYRKNEVFLDVIESVNML\nANANGTVLQSEIVGSVKMRVYLSGMPELRLGLNDKVQFENSGRGKNKAVELEDVKFHQCV\nRLSRFENDRTISFIPPDGEFELMNYRLTTVVKPLIWVETVVEKFSHSRIEFMIKAKSQFK\nRRSTANNVEVVIPVPRDADTPKFKAAIGSAKYVPEDNAFVWNIKSFPGGKEYLMRAQFRL\nPSVVGDEAEGRR…	>bxyl_KOG0938\nMIGGLFVYNHKGEVLISRIYRDDVSRNTVDAFRVNVIHARQQVRSPVTDIARTSFFHIKR\nGNVWICAVARNNVNAAMVFEFLNRFADTMQSYFGKLNEENVKNNFVLIYEILDEILDFGY\nPQNTDPGVLKMFITQQGVRTAVSKEEQTQITSQVTGQIGWRREGIKYRRNELFLDVIEYV\nNLLMSQQGQVLSAHVAGKVAMKSYLSGMPECKFGINDKLTIESRRGATSEDSSKSRTAVA\nIDDCQFHQCVKLTKFDSDHAISFIPPDGEYELMRYRTTKDIQLPFRVIPLVREISRNKME\nVKVVIKSNFKPSLLAQKIEVRIPTPPNTSGVQLICMKGKAKYKAGENAIVWKIKRMGGMK\nESQISAEIDLLA…	>bxyl_KOG0985\nMSAIVPIRFHELFTLPNLGISSQAINFTNVTMESDKFIVVREQVGGSNQVVIVDVNRPND\nILRRPITADSVIMHPTRKIIALKSQRQLQMFDIDQRAKLKSHLSTEDVVFWKWINEKTVG\nLVTETSVFHWHLEGQNAPVKAFDRHTNLKDCQIISYKCDHTAKLLLLQGIAVKENRVVGS\nMQLYSEEKKLAQPIEAHASCFLQFTQEGNPHPSNLFCFAARTATNSRLHIIEVSTPPAGN\nQPFSKKQVEIQFAAEAANDFPISMQASDTHGVVFMITKHGFVQVFDVETGTSIYTLRVSS\nETIFVTAEHKSLNGFLGINRPGQVLAIGIDDQAIVSYLKNQLQNPDLALKMATRCKLEGA\nEDLFVRKFNLLF…	>bxyl_KOG0989\nMSGNFSIFNPGRPAAPKSDKPKPANLPWVEKYRPSQVQEISYQEEVVAALTKCLEGNDLP\nHMLFYGPPGTGKTTAAQAVYKQLFKDPDTIADRVLELNASDERGIGVVRDRIKGFAKQNV\nRSTASKKCAASVKIIILDEADAMTSSAQMALRRIMESECRTTRFFIICNYISRIIAPLAS\nRCVKFRFKPLPAEAQIDRLKYIVENENLKITSEALNQLISFSDGDLRKSITRLQSLSLGF\nDSIESQNVADICGQIPYEQMEKFYKALKGNRVEIVEEKSREFIRNGFSPKQFLEQISELI\nLKDDSLRSVDKARILGKIGEEDARLLDGASPLLVITSLCLSIFNINSST\n>cele_KOG0989\nMSLFYEKF…	>bxyl_KOG1058\nMSGEQPCYTIISVPTDYEFPKEETLREKFENGDIKGKQDALKKLILMLQQGEKLNPMMLM\nTVIRFCLPSSDHTLKKLLLIFWEIVPKTNSEGKLLQEMILVCDAYRKDLQHPNEFIRGST\nLRFLCKLREPELLEPLMPSIRKCLEHRHSYDASCKRNAFMMLLHVDEARALEYLSECIDQ\nVHTFVDSLQLVIVELIYKVCHKNPSERSRFIRCVYNLLQSQSTAVRYEAAATLVTLSSMP\nSAIKAAASVYIDLIVKEADNNVKLIVLDRLIELHENIPNEKVLQDLVIDVLRVLSATDLE\nVRKKILQLALDLVSSRNVNEMVMFLKKEIDKAQNDSQENNGAYKQLLVRTLHRTTIKFPD\nVAQQIFPVLMEF…	>bxyl_KOG1088\nMKLLTHNFLSTQFIKGVKEGYPLNLKSNSTEKKEFEFDPVMMVKLLPKMQYPVLLSTAQN\nIGIDVSGLPSQLPDNWKEDHDFLKKAAELALGYEIIDGELECPESGKVFKIKEGIPNMLI\nDREDDD\n>cele_KOG1088\nMKLFVHNFMSSRFLKNVTVGYPLNLVVKQFVEKDIEFDRDNTIVMLDRIQYEALIVAAAA\nVNQSDRIPREKPEKWDELTDEQLRVFHHLLMNIDVIDGELICPETKTVFPIRDGIPNMLK\nVDAEK\n>ddes_KOG1088\nMKLLTHNFLTSQFLKGVKIGYPLTIRATKIEILQKKDVEYNEEFTKRMLPKLDYGVLLQAAKSLDCDTEMPKELAQDWESNEDFLQKVHNL…	>bxyl_KOG1180\nMPDHKSGAAGNRRLEQELVENERPIAIRALNVFLQVFFFFYDAIVFIPFKIFADPEKKVA\nRSERIKARPSVEGDPSSGWRHVDTIGRDLLSNIFPGCKTLGDIWDRNAREYGPLNCMGTR\nQVLEGEEIQKDGKVFQQLTLGQYDFETFAGVNSKVERITRGLSSFGLKKGDHVIIFAETR\nAEWMQSALACFKCGFPVITVYATLGDEAVAYAMKECAARVIFTTRNLLSKVDKALASCPS\nIDTIIYYQEHYRITGDSGLASDAQKNRFKDINKKLFSFEELLDHGEGQDDVVADVKPDDL\nAMIMYTSGTTGNPKGVMLSHRNIIAGISGQGSVLTVSQEDTFIGYLPLAHILEVAAELVI\nYSKGACIGYSSA…	>bxyl_KOG1299\nMNYLLACQQYINEMIRLAGPGMKVLLMDKETTSLVSCSFAQTEMMQKEVYLFERIDANSL\nREPIRYLKCIVFVRPTPENIQLLVEELRSPKYVQYYIYFSNIISKADVKLIAEADEHETV\nREIQEFYADMIPLAPHLGVLGIRDCYENAFNLSTILFRRCLHGLASLMLSFRTKPSIRYQ\nRTSRDAQRLGEELSKLIVREDGLFEGCTENTTLLIIDRSEDPITPLLNQWTYEAMVHELI\nGITNNRVVMQSNDEGPKNLVLSAQHDEFYAKNKYMNFGDIGQNIKALMNDYQKKAQTHQK\nLESISDMKRFVDQYPQFKKISGTVTKHVQIVGELSRLVAAENLLEISELEQSLVATGDHS\nSHLQQLKTLLEN…	>bxyl_KOG1342\nMGKRRISYFYDGDVGNFYYGQGHPMKPHRIRMTHSLLCAYGIYNKLDVFRPDPATFETLT\nSFHSDDYINFLKDIRPDNISNFGNAMQNFNVGEDCPVFDGLYEFCCISSGGSLAAASKLN\nLGEADIAINWMGGLHHAKKCEASGFCYTNDIVLAILELLNYHQRVLYVDIDIHHGDGVEE\nAFYTTDRVMTCSFHKYGEYFPGTGDIRDIGAGEGRYHALNFPLRDGIDDATYESIFAPVM\nTKVMEHFRPDIVVLQCGADSLTGDRLGCFNLTVKGHGRCLEFLKKFNVPILMLGGGGYTI\nRNVARCWAYETSIALDTELSNNIPYNPYIDYYGPDFLLHITPSNMPNHNTKEYLDKVSID\nIFESLRQLDAAP…	>bxyl_KOG1349\nMSFLDVVVFISLFITCNSLSLDKRIEEKFLNSTHTNNWAVLVDTSRYWFNYRHVTNVLIF\nYEAVKRLGIPDSNIIMMLADNIPCNARNPQPGEIHDDLNNNLYLNDIEVDYHGYEVTVEA\nLVRLLTGQVDENTPRNKRLLSDQQSNVMVYLTGHGGVGFLKFQDAEEFTEVDVANVVETM\nYQQKRYNELFLIADTCHSESLYRSITSPNVLATSSSLLEEESVSYHMDSAIGVHTVDRYA\nFFCGRFLTKHVQDRNSTATMSGYLDSCPREDCLSGIGQRTDLFNRDPSRVRVVDFFGARK\nYTKPSTSEVNLLEEDGTPFTVVNDWMGLGKDRHLEY\n>cele_KOG1349\nMADNWGSENVVADAAPATEAP…	>bxyl_KOG1350\nMYGPQQKQVRNFNSSPVARAAAAAASKSSTKASIPGSKGRIVAVIGAVVDVQFDENLPPI\nLNALQVSGRSSRLILEVSQHLGDNVVRTIAMDGTEGLIRGQEVIDTGNPITIPVGAETLG\nRIINVIGEPIDERGPIPTQNFAPIHADAPEFVEMSVEQEILVTGIKVVDLLAPYAKGGKI\nGLFGGAGVGKTVLIMELINNVAKAHGGYSVFAGVGERTREGNDLYHEMIEGGVIDLKGKN\nSKVSLVYGQMNEPPGARARVCLTGLTVAEYFRDQEGQDVLLFIDNIFRFTQAGSEVSALL\nGRIPSAVGYQPTLATDMGGMQERITTTKKGSITSVQAIYVPADDLTDPAPATTFAHLDAT\nTVLSRGIAELAI…	>bxyl_KOG1355\nMTGDECVCIATDLRLGEQMTTIATNVKKIHKVADKVYVGLPGFASDAQTVLNKILFQKGL\nYELRENRKLRPEVVATMVSNLLYKTRFGGYITTPLVAGLDPNTNKPYVCGMDTIGCIGNP\nRDFVAVGCGAEYALGVCERFPMSVAVVLGAQWGDEGKGKIIDFLIDNEKIDVTARCQGGN\nNAGHTVIANGKSYDFHILPSGVISERCVNVIGNGVVVNLDAFFEELDKNNIPALPGWEKR\nIFISNRAHIVFSVHQQVDGRQEDSLDTKNKIGTTNKGIGPTYSSKCFRNGIRMADLMGDF\nEEFTKRYRALVAHYKKQFQIDIDETTELEKFRNHAIKLRELGIVVDTALLLHKLRAEGKT\nVLVEGANGALLD…	>bxyl_KOG1373\nMGIKFLEFIKPFCGFIPEVSKPQRKIQFREKMLWTAITLFVFLVCCQIPLFGIMSTDSAD\nPLYWLRVILASNRGTLMELGISPIVTSGMIMQLLAGAKIIEVGDTPKERALFNGAQKLFG\nMLITVGQAIVYVVSGMYGDPHEIGAGICLLIVVQLVVAGLIVLLLDELLQKGYGLGSGIS\nLFIATNICETIVWKAFSPTTVNTGRGTEFEGAVIALFHLLATRGDKVRALREAFYRQNLP\nNLMNLMATVFVFAVVIYFQGFRVDLPIKSARYRGQQSSYPIKLFYTSNIPIILQSALVSN\nLYVISQMLASRFGGNFIVNLLGTWSDASGGYRSYPTGGLCYYLSPPESIGALLTDPIHGI\nSYIAFMLGSCAF…	>bxyl_KOG1393\nMTKNSKKLNFLQNFPYFFSEILSVLSMFQWPQHTMSSAAPKNVGIQALEFYFPRRYIEQT\nAFEKFNGESEGKYTIGLGLKQMGYCDNNEDINSICLTATAKLLERYNVDPLNVGYLVVGT\nETTIDKSKSVKTSLMELFSANPNIEGVDIKNGCYGGTQALFHAVDWVYSNWETDGRLAIV\nVSADIAAYAPGPARCTGGAGAMAFLVGPNAPLALERGLRTFHMSNVYDFYKPCKGINSEF\nPLVDGNLSMVAYLSSVDESYKRYKERHETLHGTTPKAQDFAAIIMHCPFYKLVQKGLARI\nYYQDAIGGLETGEPATALLKARGELSTNQTYFDKNFLSTAAKSSKELLNSKVAPNITFNQ\nRIGNMYTPSMYA…	>bxyl_KOG1458\nMSGESKYGIETDAMTLQRFVLQEQRKHPNASGDLTALLSSLLTAVKAISTAVRKAGLAQL\nYGLAGNTNVQGEDVKKLDVLSNELMINMLKSSYSVCAMVSEENDEIIMVDAHREGKYIVT\nFDPLDGSSNIDCLVSIGTIFGIFKRPDDDGPFNLTDVLQKGENMVAAGYALYGSATMVVL\nSTGDGVNGFTLDPSVGEFVLTNPDMKCPKKGKIYSVNEGYAKKWSSGVSEYVKTRKFPED\nGKSAMGQRYVGSMVADVHRTLLYGGIFMYPATSDAPSGKLRLLYECNPMAYILEHAGGLA\nVKDSKTRILDIQPKKIHERSPIFLGSKEDVEELVEYLKKNEL\n>cele_KOG1458\nMASETSQFGIETDSI…
Align	>ddes_KOG0019XYZ----------------------MSTDAQKKEGETFAFQAEIAPLMSLIINTFYSNKDIFLXYZRELISNSSDALDKIRYQALTQPEELDSGKELFIKITPNKAEKTLTLMDTGVGMTKADLVNXYZNLGTIAKSGTKAFMEAL---QPGADISMI-GQFGVGFYSAFMVADRVVVTSKHNDDLCHQXYZWESSAGDSFII-RRLEDPELTRGTKVVLHMKEDQTEYLEEHRIKEIVKKHSQFIEYPIKLXYZLVEKELDEEVSDDEAE-EEEKKPE----------EKEPKEGDDKEGAEDEEKEK-KDEKKXYZKKKIKEKYLEDEELNKTKPIWTRNPDDISNEEYAEFYKTLSNDXVGP-------------XYZ--NVK…	>ptho_KOG0073XYZ------------------------------------------------------------XYZ-----------------------------------------------MGLVFSYFRSLFGXYZQRELRILILGLDGAGKTTILYRLQVGEVVTTIPTIG--------------FNVEQVTYKNXYZLKFQVWDLGGQTSIRPYWRCYYSNTDAIIYVVDSADRDRVG-ISKQELVSMLEEEELKNAXYZILMVLANKQDIPGCLSLAEVHKALGLEAIRNRTFQIFKTSATKGDGLDEAMEWLAGSLQTXYZAK----XYZ>cele_KOG0073XYZMYQLDEEADADKDTEKDRMAMGMRPDGRQIDRNRSDENTCRVT…	>cele_KOG0084XYZ------MDNDDGFDYLFKIVLVGDMGVGKT----------------CVVQRFRNGTFVDRXYZQGTTIGVDFTMKTLVVDGKRVKLQI-------------------W-------------DTXYZGG---------QERFRTITQSYYR--------------SANGIVLCYDITC---------XYZ------KQSFGSLQRWIDDVS-----------------------KFAAPNVVKLLIAKIDXYZFAPSTKCDLE-DQRAIEAEEAEMLQRANGKFSKFSSSELSNFNFPGMFAMLETSAKGNVNXYZVDNAFLELAT----ILKRQYDQGVVEQGSSGTFQLGSG-------GTTALGSPWQRCCQYXYZT-XYZ…	>ddes_KOG0094XYZMVASKSTVLPGLSGSPKTFKLVFLGEES----------------VGKTSIISRFIHGDFHXYZAVYEPTIGIDIHNKTMSLDGNKT--------------AHLQLWDTAGQERFRSLI-PSYIXYZRDCSVGVVVYDISCMSLFQSFQSRCRNYYAYVSGRDTFVKICNWIRDVRSQRGPYTVMVLXYZVGNKTDLFAQRQVSTQEGISMAAKYGMLFIETSAKSADNIRQLFHKIANVLPGSDAEDEPXYZKRNVSIAYSRVA-----------KRSFRENGND---------------TKRTSICQNFDPXYZFCMISSCMASFHRWHXYZ>minc_KOG0094XYZ-------MSSDFGNPLKKFKLVFLGEQS------…	>cele_KOG0100XYZMKTLFLLGLIALSAVSVYC-----------EEEEKTEKKETKYGTIIGIDLGTTYSCVGVXYZYKNGRVEIIANDQGNRITPSYVAFSGDQGDRLIGDAAKNQLTINPENTIFDAKRLIGRDYXYZNDKTVQADIKHWPFKVID-KSNKPSVEVKVGSDNKQFTPEEVSAMVLVKMKEIAESYLGKXYZEVKNAVVTVPAYFNDAQRQATKDAGTIAGLNVVRIINEPTAAAIAYGLDKK-DGERNILVXYZFDLGGGTFDVSMLTIDNGVFEVLATNGDTHLGGEDFDQRVMEYFIKLYKKKSGKDLRKDKXYZRAVQKLRREVEKAKRALSTQHQTKVEIESLFDGEDFSETLTRAKFEELNMDLFRATLKPVXYZQKVLE…	>cele_KOG0142XYZMSEREKRALAVDRRLAGLPPILRCHQFLITKKIVHLTIQQYLSYTLYVFFIELNTIFRKMXYZKPSLRGLSQIGMARRAVELSSYDAQQVEY-MREQCINVDENDRIIGGVSKREAHSSYQLVXYZLHRAFSVFSFTSDNKLLMQKRSAEKITFPNLWTNTCCSHPLH--TQQEM---DGV-----XYZPGAKRAAIRKLEHELGITGVSLN--KFQMAGKYIYRAEMNNAPWGEHELDYALI------XYZ--LRGIGAENCNINENEVAEVREVVLDELKLWMRK-EPNSFTPWLKLFSQTETFEKWWTIXYZNKNTEESIEDTN-IYKLHXYZ>ddes_KOG0142XYZ-------------------------------…	>minc_KOG0328XYZ------------------------MVTPYRFIQSNTNEVIESFDNMNLKELLLRGIYSFGXYZFEKPSAIQQRAIVPCCTGRDVIAQAQSGTGKTATFSVSVLQRVDDKDPNVQALVMAPTREXYZLAQQIMLVMRALGE---YLEV-----KFHLCIGGTSVQD--------DQRKLQGGIQVIVXYZGTPGRVN-DMIQRESLKTKNIKMFVLDEADEMLSRGFKDQIYDVFKSLPNDVQVVLLSATXYZMPNDVLEVTKKFMRNPIQILIKK-----------------EELTLEGIRQFFIYIEREEWXYZKFETLCDLYDTVNITQAVIFANTRRK----------------VEELARNMTNKKFTVSFMXYZNFRLP…	>cele_KOG0330XYZMSDSSSSDGEDNQKFLGNRKKNLTK-----------------------------------XYZ---------KKVVTEEIEKDDEEDVKEKSFAELGVSQPLCDACQRLGWMKPSKIQQAALPXYZHALQGKDVIGLAETGSGKTGAFAIPVLQSLLDHPQAFFCLVLTPTRELAFQIGQQFEALGXYZSGIGLIAAVIVGGVDMAAQAMALARRPHIIVATPGRLVDHLENTKGFNLKALKFLIMDEAXYZDRILNMDFEVELDKILKVIPRERRTYLFSATMTKK--------------VSKLE------XYZ------RASLRDPARVSV-SSRYKTVDNLKQHYIFVPNKYK-------------------XYZETYLV…	>rsim_KOG0331XYZ------------------------------------------------------------XYZ--------------------------------MSFNQYN-----NSSFGGGGRGG-WGGGXYZGGFGG-------------SRGFSNDTMAGANLRAVDWNKVQLAPIKKNNYNPQ-NFNNVAXYZQTQVDSWLAENSVTLYGQNIPQPIFSFAESNFPEPIARLLSKNYTDPTIIQSISWPVALSXYZGRDIISIAKTGSGKTLGFILPAIVHVLNQVPRQCGDGPAVVVLLPTRELAIQVEEVASEYXYZCKPMNLGVTCCYGGASKGPQMRELRGGVEVCVATPGRLLDFMDAGITNMGRCSFLVLDEAXYZDRMLD…	>ddes_KOG0363XYZ-MKHGNI-LLTVNVLNITGETARLSSFVGATAIGDLVKTTLGPKGMDKILLNGTGEHQ-NXYZIQVTNDGATILKSIGVDNPAAKVLV----------------DISLTQDKEVGDGTTSVTVXYZLAAELLKEAETMIGTRIHPQIIVNGYRKALAVAQKALEDASQ-KSGQLFVLNQDIEKLADXYZDLVKIAKTSLGSKILSQHSDHFAKLAVDAVLRLKG--GRLDSIQVIKKLGGSMEDSYLDDXYZGFLLEKKPGIYQPQKVTNAKILIANTPMDTDKVKVFGSRVKVDSVAKVAELEAAEKEKMKXYZEKVQKIINHKANVFINRQLIYNYPEQLFADAKIMAIEHADFEGIERLALVL---------XYZ---GG…	>cele_KOG0366XYZ-----------------MSFAGLLDFARKDVDLPQNSPNELLKDLHANFINQYEKNKNSYXYZHYIMAEHLRVSGIYWCVNAMDLSKQLERMST---EEIVNYVLGCRNTDGGYGPAPGHDSHXYZLLHTLCAVQTLIIFNSIEKADADTISEYVKGLQQEDGS--------------FCGD-LSGXYZEVDTRFTLCSLATCHLLGRLSTLNIDSAVRFLMRCYNTDGGFGTRPGSESHSGQ------XYZ-------------IYCCVG---ALAIAGRLDEIDRDRTAEWLAF---------------RXYZQCDSGGLNGRPEKLPDVCYSWWVLASLAILGRLNFIDSDAMKKFIYACQDDETGGFADRPXYZGDCLF…	>cele_KOG0367XYZ----------------------------------------------------MCFYLLKKXYZAGNLFLKIKKSPLFSSFLYLKIKNETPKFLKIDLKKTVLNIL------------------XYZ---------------------------------------------KISKKSF--------XYZ-------------------KKIFQNYKIV-----------VKIFEKKEVFNRKILSISETXYZLNIP--------------KSVGSESDMRFVFCAVAISHI--LDGDKEQTI----------XYZ------------DWTKLAGFLRQSLNIDGGIGQAPGDESHGGSTFCAIASLALSNRLWTEXYZEVLTR…	>gros_KOG0394XYZ--------MMLKVILLGEAGVGKSSLMNQYVNRQFVSAYKATVGCDFLTKDLTVDGTEVKXYZMQIWDTCGQERFQSLGNAFYRGADACIL-------------------VYDVTSSLSFKCLXYZESWRDEFLVLA-----------------------------SPTDPDNFPFLVLGNKIDRDXYZSERAVSVRKAQSWCERHGKNNIRYFEVSAKNATNVEEAFEEIVREALARVAPSERQQS-DXYZNSP-------IKSTFRALEAITGSANPSAFV-----------EDHFLXYZ>rsim_KOG0394XYZ------------MILLGESGVGKTSLMNQFVNRHFIGEYKATVGADFLTKDLSVDGADVKXYZLQ…	>cele_KOG0397XYZMTDVEKQTEIREKKGRNVMRELKIQKLCLNICVGESGDRLTRAAKVLEQLTGQTPVFSKAXYZRYTVRTFGIRRNEKIAVHCTVRGPKAEEILEKGLK----------------VKEYELFKEXYZNFSDTGNFGFGVQEHIDLGIKYDPGIGIYGMDFYVVLNRNGVRVSKRRRAPGRIGPSHRVXYZDKEETIKWFQQKYDGIILPPKPKVKKN---FFRRRXYZ>bxyl_KOG0397XYZ-MADDKKAEVKEKKLANPMRELKIQKLCLNICVGESGDRLTRAAKVLEQLTGQTPVFSKAXYZRYTVRSFGIRRNEKIAVHCTVRGPKAEEIIDRGLK----------------VKEYELYREXYZNFSNTGSFGFGIQE…	>cele_KOG0400XYZMGRMHNPGKGMAKSAIPYRRSVPSWQKMTAEEVQDQIVKMAKKGLRPSQIGVILRDSHGVXYZGQVRRLAGNKIFRILKSK--GMAPELPEDLYHLVKKAVAIRKHLERSRKDIDSKYRLILVXYZESRIHRLARYYKTKRQLPPTWKYESGTAASLVSXYZ>bxyl_KOG0400XYZMGRMHNPGKGISRSTLPYRRSVPGWLKLTSTDVEEQIERLARKGLRPSQIGVILRDSHGVXYZAQVRRVTGNKIVRILKKK--GMAPEIPEDLYHLIKKAVNIRKHLERCRKDVDSKYRLILVXYZESRIHRLARYYKTKRQLPPTWKYESATASALVSXYZ>ddes_KOG0400XYZMGRMHNPGKGISRSALPYRRSVPTWLK…	>pneg_KOG0402XYZ--------------MTKRTKKAGIVGKYGTRYGASLRKQIKKMEVSQHSKYFCEFCGKFAXYZVKRKAVGIWGCKDCGKVKAGGAYTMNTASAVTVRSTIRRLREQTEA-XYZ>cele_KOG0402XYZ--------------MAKRTKKVGIVGKYGTRYGASLRKMAKKLEVAQHSRYTCSFCGKEAXYZMKRKATGIWNCAKCHKVVAGGAYVYGTVTAATVRSTIRRLRDLKE--XYZ>nabe_KOG0402XYZ--------------MAKRTKKVGITGKYGTRYGASLRKSVKKMEVSQHSKYTCAFCGKESXYZMKRTCVGIWKCSKCNKVVAGGAYVYATTTANTVRSTIRRLRETKEAVXYZ>gpal_KOG040…	>ptho_KOG0407XYZ------------------------------------------------------------XYZ------------------------------------MLAAQ-----------DVTEKCKEXYZRGITALHIKLRAAGGSKTKTPGPGAQSALRALARNGMKIGRIEDVTPIPTDGTRRKGGRRXYZGRRLXYZ>cele_KOG0407XYZMAPARKGKAKEEQAVVSLGPQAKE---------------------GELIFGVAHIFASFNXYZDTFVHITDISGRETIVRVTGGMKVKADRDESSPYAAMLAAQ-----------DVADRCKQXYZLGINALHIKLRATGGTRTKTPGPGAQSALRALARAGMKIGRIEDV…	>nabe_KOG0441XYZ---MVKAVSVLRGDS--KVSGTVIFEQESESAPTTITWDITGNDPNAKR---GFHIHTFGXYZDNTNGCTSAGPHFNPHNKTHGAPSDETRHVGDLGNLETDGQGNAKGSVTDSLIKLIGPHSXYZIIGRTVVIHAGTDDLGKG---DNEESLKTGNAGPRPACGVIGISN------XYZ>cele_KOG0441XYZ--MSNRAVAVLRGET---VTGTIWITQKSENDQAVIEGEIKGLTPGLH----GFHVHQYGXYZDSTNGCISAGPHFNPFGKTHGGPKSEIRHVGDLGNVEAGADGVAKIKLTDTLVTLYGPNTXYZVVGRSMVVHAGQDDLGEGVGDKAEESKKTGNAGARAACGVIALAA-PQ---XYZ>bxyl_K…	>cele_KOG0559XYZMLGRRAVSVHRFLS-----RAARQSVTAASSAQPSLQAKTSLLEPLVQ-----------NXYZVRITSSANFHMSAV--------------RMSDVITVEGPAFAESISEGDIRWLKQKGDHVXYZNEDELVAEIETDKTSVEVPAPQAGTIVEFLVEDGAKVTAKQKLYKLQPGAGGGSSSAPAKXYZEEPKSAPAKEESKPAPAKEDSKPAVTAAAPPKPVSG-DIPKSAPPVARPPSTPSSSTPVGXYZAVP----VTRV--VVPKG-----VDPSH------------AIT-GARDEVRVKANRMRMRXYZIAQRLKDAQNTYAMLTTFNEIDMSSLIEMRKTYQKDFVAKHGVKLGMMSPFVRAAAYALQXYZESPVV…	>cele_KOG0563XYZ----------------------------MEVEWFTLKLVVSTIYLSTRVIFVNQCSSFSLXYZQNLVYKFTE-----------MACKRHSVSDPISKDLVECL--------------------XYZ--------------------------------RESMQR--DLKFETPYVFVIFGASGD--XYZ----------------LAKK----KI--YPTLWWLFRDNLLPV-----------------XYZ------------NIKFIGYARSDLTVFKLRESFEKNCKVRENEKCAFDDFIKKCSYVQ--XYZ-------------GQYDTSEGFQRLQSSIDDFQKESNNQAVNRLYYLALPPSVFNVVSTEXYZLKKNC…	>cele_KOG0567XYZMADEDDYQDMDNDDFVDDNEMEDVIEEDPQRPDNEDEDDDNVDENFELFDQGKAVPTNSTXYZRTTGKMVASQKFSDAEIDSFGEALNDT--------------KKPLKARFRALFILRNIGCXYZDRSVDWIGKCLNDESALLKHELAYCLGQMQNKHAIPTLVSVLEDEKQ-------------XYZ-------EPMVRHEAGEALGAIADP----SVKDVLRKYAQDPCPEVSETCQIALGRVEWVXYZEKSGKD---TNSPYDSV-----DPTPSAS----TSDVEELAATLIDASLPLFDR---YRAXYZMFSLRNIKTDKSIKALAQGLYCED-SALFRHEVAYVLGQLQSPVATQELKDRLLLSTENCXYZMVRHE…	>cele_KOG0659XYZMDPIREGEVAHEGDSVYTLND-FTKLEKIGEGTYGVVYKGKNRRTNAMVAMKKIRLESEDXYZE---GVPSTAVREISLLKELQHPNVVGLEAVIMQENRLFLIFEFLSFDLKRYMDQLGKDEXYZYLPLETLKSYTFQILQAMCFCHQRRVIHR-------------DLKPQNLLVDNNGA-IKLXYZADFGLARAIGIPIRVYTHEVVTLWYRAPEILMGAQRYSMGVDMWSIGCIFAEMATKKPLFXYZQGDSEIDELFRIFR--------------VLGTPTELEWN-------------GVESLPDYXYZKATFPKWRENFLRDK-FYDKKTGKHLLDDTAFSLL------------------EGLLIYDXYZPSLRL…	>pcof_KOG0734XYZ-MKSQLRLAQIDGY----------------------------------------------XYZ------------------------------------------------------------XYZ------------------------KLANEARQNYSSADEEKKSEKHSDSTEK--------XYZ-----------------------SSSSDSGKKDGDGKFPFDFNTQIISTLAVW-------XYZ-------KVLSEVWVQHKRIWEW--------IRYIKFQFYISRT----------------XYZ------LIGKKGGKGGAFPGMGNMFGFGQSTARVISKDD--VKTLFKDVAGCEEAKIEIMXYZEFVNF…	>pneg_KOG0784XYZMLARSTKVLLSSLSN------------------ANSRASISSRPLT--------------XYZ------ALPELASKLKLTMIPG--DGVGPE---------------LVYAVKDIVKGTGIPXYZIDFEEVILSEMHYTRSATIDEVVDSITRNNHVALKGVIREPESTREGIESEDINMKLRRRXYZLDL-----------FANVVHIKTLDGI---KTRHNKRLDFVIIREQTEGEYSRQEHELVPXYZGVIECLK---------ITTRVKCQRIAKFAFDYATKHNRKKVTAVHKANIMKLGDGLFLNXYZVCKEMSK---LYPKIEFEQMIIDNTCMQLVSRPEQFD--VMVMPNLYGNI----------XYZ-----…	>gpal_KOG0787XYZ--------------------------------MRFSIQRFGSTVAKFAGGPIERPLAYYSXYZQFRPASLTMQ-------------QYLDFGRRGSAFTSYHFLKTELLVRMANIMQ--EFDLXYZLP-TKLLHTP-----------------SARHIGSWYKQSFS------ELLQFEGLEPSDTXYZVL----------------E----KFNNQLRTILNRHNTVVETMAEALIELKES--RGVDIXYZACERNIQYFLDRFYXDGMRERL---------------KILCSEPIAKTS-----------XYZ---TLLELPNVIALMFIGGFVGCLTSRSSTAAAAAATVDPAGHVGYIDP-----------XYZ-----…	>nabe_KOG0852XYZ------------------------------------MTPKIG--QKAPEFAGTAVVNGQFXYZKEIKLDDYKGKYVVLFFYPLDF---------------TFVCPTEIIAFSDRVKEFQALGCXYZHVIGASTDSHFTHLAWINTPRKQGGLGELDIPLLADKTMNVARAYGVLNEDTGIPFR---XYZ-------------------------GLFIIDGKQNLRQVTVNDLPVGRSVDE--TLRLVQXYZAFQYTDEHGEVCPAGWKPGSKTMKADPEKSKEYFGQVN--XYZ>bxyl_KOG0852XYZ-----------------------------------MSKAFIG--KPAPEFTAEAVVDGDFXYZKTVSLKDYR…	>cele_KOG0861XYZMKLYSILVFHKNVDTSDVKLFKSECDLSSFSFFQRGSVQ------------------EFMXYZTFTAKLLVERSGLGARSSVKVRFCLISTKHSFFLQENEYLVHCYVRNDGLSAVCVTDAE-XYZ-------------------------------------------------YQQRVAMSFLGXYZRVLDDFTTRVPATQWPGIRSDKDCSYTGLKDLLEKWQNPREADPMTRVQEEVEETKMVMHXYZNTIQSVLDRGEKLDDLVKKSENLSDQSKMFYTSARKMNKCCNYVXYZ>bxyl_KOG0861XYZMHLYALFVLHKDPTSGKATILKSASDVSSFAFFYRKNVG------------------EFMXYZSFTSR…	>cele_KOG0862XYZMAHILLNDIVKRKLKVMELTLIARVRDGLILATSIEGNNDGSGDSSMVKYSNQAKMLFKKXYZLN--GAPAQQSVESGPFVFH--------------YIIVQNICALVLCDRNFPRKVAFQYLXYZSDIGQEFLNENSSRIEQVVRPYHFLEF---------------DKYIQQAKQRYGDTNKH-XYZ-------AMNTVSNELQDVTRIMVTNIEDVIHRGEALNILENRASELSGMSKKYRDDAKAXYZLNRRSTIFKVAASIGIAGVLFLMLRFIFFXYZ>bxyl_KOG0862XYZ--MVLQ-------------NLIARVSDGLILATSIEGA-DDP-D--MVKYTTQAKKLFRKXYZLNTQGTPNPQIVESGPYLFY…	>cele_KOG0876XYZ------------MLQNTVRCVSKLVQPITGVAAVRSKHSLPDLPYDYADLEPVISHEIMQXYZLHHQKHH--------------ATYVNNLNQIEEKLHEAVSK-------------GNVKEAXYZIALQPALKFNGGGHINHSIFWTNLA-KD-GGEPSAELLTAIKSDFGSLDNLQKQLSASTVXYZAVQGSGWGWLGYCPKGKILKVATCANQDPLEATT----------------GLVPLFGIDVXYZWEHAYYLQYKNVRPDYVNAIWKIANWKNVSER-----FAKAQQ--XYZ>mhap_KOG0876XYZ-------------MFCANLNKLSSGIRQLPLS-KRFKHALPDLPYDYNALEPVISAEIMKXYZIHHQ…	>cele_KOG0878XYZMVHVSGTKVKVVKKKLTKFKRHESDRYRRVAPSWRKPK------------------GIDNXYZRVRRRFRGMRAMPTIGHGSDRRTRFVLPNGYKKVLVQNVK--------------------XYZ-DLDMLLMQSYKYIGEIGHGVSAKSRKGIVERAAQLNIKLTNGNARLRTEESEXYZ>bxyl_KOG0878XYZMVAIGEKRVKIVKKRTHRFTRHESDRYHRVRPSWRKPK------------------GIDNXYZRVRRRFKGQRVMPSIGFRNAKATRDVLPNGFKKVLVHNAK--------------------XYZ-ELDMLLMQNKYYCGEIAHAVSAKTRKLIVERAQQLNIKLTNGNARLRTEESEXYZ>dd…	>hgly_KOG0880XYZ--------MYIWSAIFILIFASIINITQSNDA-----------------EKPKGPKVTEKXYZVYFDIKIGDESVGRIEIGLFGKTVPKTVENFVELAKKPKGEGYAGSVFHRVIKDFMIQG-XYZ---------------GDFTKGDGTGGKSIWGEKFPDENFKLKHYGAGWLSMANSGKDTNGXYZSQFFITCKKTTWLD----------------GRHVVFGKVLSGMSVVRRIEATKTLGGDRPXYZEKEVTIAAAGQIP--VETPF-SVHKEDSRDEL------------XYZ>mhap_KOG0880XYZ---MFGNIIFLISIILCSFLLFCCKADKSKDDVVPEKKVKASKEERDSTEKPKGPKVTDKXYZVFFEI…	>nabe_KOG0888XYZ--MAEARERTFIMIKPDGVHRGLVGKIIKRFEAKGFKLVAMKFMWADKALLE--------XYZ-----------------------KHYADLAGRPFFPGLVEYMSSGPVVPMVWEGLNVVKTXYZGRVMLGATNPAD--------------------SVPGSIRGDLCIQVGRNICHGSDA----XYZ----------VESANKEIALWFGEKELVNWQPC-TKDWVYEXYZ>gros_KOG0888XYZMSSDKNRERTFIAIKPDGVQRGLIAKIIKQFEQRGYKLVALKLVKSSIQHLE--------XYZ-----------------------VHYQDLKEKSFFPGLVQYMASGPIVAMVWEGLDVVKQXYZGRVILGAT…	>bxyl_KOG0927XYZMPSDAKKKRDAAKKTAAKGGKKPAK-------------------KEEPQTNGTQNGTNGTXYZAVSTDPIVDAAVALLEQVEIDNAKARAVAGALGSHPKSVNFKINQLTITFHGREIVTDTTXYZLEINQGHRYGLIGLNGS---GKSTLLQAIYNREMPIPDHIDMYLLSREMVASDETALKAVXYZYNVDQERIRLEALAEELAANPEDEAQDQLMEVYERLDEMDASQAEVKAARILHGLGFSRTXYZMMMKKCRDFSGGWRMR-------------IALARALYLKP------------TLLLLDEPXYZTNHLDL----------------DACVWLEGELASYKRALLIVSHSQDFMNNVCTNMIHLFXYZQKKLI…	>ddes_KOG0934XYZ-MHYFILFNKERKVRLQRWF-EHPATDED----------------KKSLMDRLMDEILSRXYZNSGSCNFLEIDGLTVAYR--------------RYATLYFCCGFDESDNE-----------XYZ-LMHLDIIHKFVEILDSYFSGVCELDVVFNCEKVYFFLDEYLLAGEVQESSVSEVIKAVRXYZAQDKKQEVLLCFASKSLVIICNFQEENKNPMLQ--YIERNI----XYZ>rren_KOG0934XYZMIHYLLLFSRQGKLCLQKWYVAYA--DKV----------------KKQITRELVATILARXYZKPKMCAFLEYKDMKIVYK--------------RYASLFFCCAIEQSDNE-----------XYZ-LLC…	>ddes_KOG0937XYZ----------------------MSCSAIFILDLKGNV------------------I----XYZ-----MSRNYRGDVDMT--------AIEKFMPLLIEQEDEGRSSPIVQNNDLNY-IFIKHXYZTNIF--------------LV--SLSKKNA------------NAAMIFSWLYKCVDVFICYXYZFKDLEEESVRDNFVVIYELLDEMSDFGFPQTTEPKILQE----------------YITQEXYZTHQLEI--APRPPMAVTNAVSWRSEGIKYRKNEVFLDVIESVNLL--------------AXYZNASGTVLRSEIVGSI---------------RMRVILSGMPELRLGLNDKVL---------XYZ-----…	>bxyl_KOG0938XYZMIGGLFVYNHKGEVLISRIYRDDVSRNTVDAFRVNVIHARQ-----------------QVXYZRSPVTDIARTSFFHIKRGNVWICAVARNNVNAAMVFEFLNRFADTMQSYFGKLNEENVKNXYZNFVLIYEILDEIL---------DFGY----------------------PQNTDPGVLKMFXYZITQQGVRTA-----------VSKEEQTQITSQVTGQIGWRREGIKYRRNELFLDVIEYVNXYZLLMSQQ---------------GQ------VLSAHVAGKVAMKSYLSGMPECKFGINDKLTXYZIESR--RGATSE-DSSK-----------------SRTAVAIDDCQFHQCVKLTKFDSDHAXYZISFIP…	>bxyl_KOG0985XYZMSAIVPIRFHELFT---------------LPNLGISSQAINFTNVTMESDKFIVVREQVGXYZGSNQVVIVDVNRPNDILRRPITADSVIMHPTRKIIALKSQRQLQMFDIDQRAKLKSHLSTXYZEDVVFWKWIN-------EKTVGLVTETSVFHWHLE---------------GQNAPVKAFDXYZRHTNLKDCQIISYKCDHTAKLLLLQGIAVK--------------ENRVVGSMQLYSEEKKXYZLAQPIEAHASCFLQFTQEGNPHPSNLFCFAARTATNSRLHIIEVSTPPAGNQPFSKKQVEXYZIQFAAEAANDFPISMQASDTHGVVFMITKHGFVQVFDVETGTSIYTLRVSSETIFVTAEHXYZKSLNG…	>gpal_KOG0989XYZ-MIPISILK-------------IIKKMEFTISN------------------NNLPWVEKYXYZRPKFLDDLVSQEEIVKTISKLIDEDK---------------LPHLLFYGPPGTGKTSTILXYZAAARKIFS-PKNMQSRVLELNASDERGIGVVREKIINFTSSQGLHDMTSSKG--KRIKLVXYZILDEADAMTKDAQNALRRIIEKYTDSTRFCIICNYLSRIIPALQSRCTRFRFAPLSQKEVXYZLPR------------LNHIIEKEHLHAVTDEAKNALFKLSKGDMRRIINILQSTALSA-PXYZAEIDEDSVYKCV--GYPHPNVVKDIFRVLLDNS----------------IEIAYKKLSNLXYZRLSHG…	>cele_KOG1058XYZ-MSSGEQPCYTLIHVPSDAELPSEAQLKEKFEK-------------------GGDKERIEXYZALKKLIYMILNGEKTSQSMLMYVIRFCLPSNEHTLKKVLLIFWECVPKTDSNGKLLHEMIXYZLVCDAYRKDLQHPNEFVRGSTL-----------RFLCKLREPELLEPLMPAIRACLEHRHXYZSYVRRNAVCAIFTIYTKIWGF------FFKNFEFLIPDAPELVTEYLEQEQDASCKRNAFXYZMMLLHVDQARALDYLSGCIDQVGSFGDILQLVIVELIYKVCHNNPNEASRFIRCVYNLLQXYZSSSPAVRYEAAGTLVTLSNVPAAVKAAASAYIDLIVKESDNNVKLIVLDRLVALRGSSSNXYZEKILQ…	>cele_KOG1088XYZMKLFVHNFMSSRFLKNVTVGYPLNLVVKQFV-------------EKD-IEFDRD----NTXYZIVMLDRIQYEALIVAAAAVNQSD-----------RIPREKPEKWDELTDEQLRVFHHLLMXYZNIDVIDGELICPETKTVFPIRDGIPNMLKVDAEK-----XYZ>bxyl_KOG1088XYZMKLLTHNFLSTQFIKGVKEGYPLNLKSNSTE-------------KKE-FEFDPV----MMXYZVKLLPKMQYPVLLSTAQNIGIDVSG----------LPSQLPDNWKE-DHDFLKKAAELALXYZGYEIIDGELECPESGKVFKIKEGIPNML-IDREDDD---XYZ>ddes_KOG1088XYZMKLLTHNFLTSQFLK…	>cele_KOG1180XYZ-------MVDESDV--------KSALNGHDRPFTITLAIVLLKIVFFIYDVVTFIPFKIFXYZADPAEKLEKSERVKAEP-DNGDPTTPWKNVSAKDG-LMNSSFEGIHDLGTQWEECVR---XYZ---------------RYGNQPCMGTREVLKVHKEKQSNGKIFEKWQMGDYHWRSYAQVDKXYZRVNMIASGLTSLGQQEKEPIILFAETREEWMTTALACMKMNFP----------------IXYZATMYATLGDEAVQFAINEVGAKTIFTSEALISKVKKAMSNGATSIENIIFFD---SVDPAXYZSRGESVDVDLPFT-----LLSFDQLLSRGE--REYCMLLGAYP--------VPTRSKKDDXYZLAFIM…	>cele_KOG1299XYZMDLVQSSRKLIQDMIQLAGSQMKLLLMDGETTPTVSCAFAQSEVMQKEVYIFDRIENKTSXYZSENIKNLKCVVFVRPTPKNIERLVKELQEPRFSQYYLY----------------------XYZ----FTNTINKYDVKRLAEADKNETVREVQEVF---LDGVPIRKDLFTLNLTHIFD-SSFXYZTLKEEAAERIKCGIIALLLQLKKAP-AVRYQKSSPSCKKVAD--------DVAQFIRRENXYZGLFENSRADTTLLIIERSQDAVTPLLNQWTYEAMIHEMLTLTNNRCTCTD---------QXYZNIVLSELHDEFFARNITANFGEIGQNIKTLISEFQEKKHINKNLESIQDMKKFVEDYPQFXYZKKISG…	>cele_KOG1342XYZ----MSLQHSKSRVSYYYD--------------GDFGNFYYGQGHPMKPHRVRMTHSLIVXYZNYGLYRKLNVMVWTSKFEFLLFFLKICIFSEILQFFLKFSRPARASFSEITRYHSDDYINXYZFLRNVKSDNMST--FTDQMARFSVGEDCPVFDGMYEFCQLSCGGSL---AAAARLNRQESXYZEIAINWMGGLHHAKKSEASGFCYSNDIVLAILELLKHHKRVLYIDIDVHHGDGVEEAFYTXYZTDRVMTVSF------------------HKHGEYFPGTGDLKANFNFPANWQTDVGAGSGKXYZYYALNVPLRDGVDDVTYERIFRTIMGEVMARFQPEAVVLQCGADSLAGDRLGVFNLTTYGXYZHGKCV…	>bxyl_KOG1349XYZ-------------------MSFLDVV----------------------------------XYZ------------------------------------------VFISLFIT----------XYZ------------------------------------CNSLSLDKR-----------IEEKXYZFLNST--------HTNNWAVLVDTSRYWFNYRHVTNVLIFYEAVKRLGIPD---------XYZ-----SNIIMMLADNIPCNARNPQP----------------GEIHDDL--NNNLYLNDIEXYZVDYHGYEVTVEALVRLLTGQVDENTPRNK----------------RLLSDQQSNVMVYLTXYZGHG--…	>bxyl_KOG1350XYZ--------------------------------MYGPQQKQVRNFNSSPVARAAAAAASKSXYZ----STKASIPGSKGRIVAVIGAVVDVQFDENLPPILNALQVSGRS-SRLILEVSQHLGDXYZNVVRTIAMDGTE-GLIRGQEVIDTGNPITIPVGAETLGRIINVIGEPIDERGPIPTQNFAXYZPIHADAPEFVEMSVEQEILVTGIKVVDLLAPYAKGGKIGL---------------FGGAGXYZVGKTVLIMELINNVAKAHGGYSVFAGVGERTREGNDLYHEMIEGGVIDLKGKNSKVSLVYXYZGQMNEPP---------------GARARVCLTGLTVAEYFRDQEGQDVLLFIDNIFRFTQAXYZGSEVS…	>ddes_KOG1355XYZ----------MVEEAKAEQNGALAQ-----------------------------------XYZ------------------------------------------------------------XYZ--------------------QGSVTVLLGAQWGDE-------GKGKVIDFLIGHNKVDVTXYZARCQGGNNAGHTVVANGRKYDFHLIPSGLVDE--------------NCYNVIGNGVVVNLXYZDALFSELEHNGFKR--GDSNWEKRLVISNRCHLVFGVHIQADGQQEGLLGTNKEIGTTRRXYZGIGPTYSSKCFRNGIRLADLLGDFDDFTKRYQSLVEFYKTQFPNINLNEVEELAHLKKHAXYZETLKE…	>bxyl_KOG1373XYZMG---------------IKFLEFIKPFCGFIPEVSKPQRKIQFREKMLWTAITLFVFLVCXYZCQIPLFGIMSTDSADPLYWLRVILASNRGTLMELGISPIVTSGMIMQLLAGAKIIEVGDTXYZPKERALFNGAQ----KLFGMLITVGQAIVYVVSGMYGDPHEIGAGICLLIVVQLVVAGLIXYZVLLLDELLQ----------------KGYGLGSGISLFIATNICETIVWKAFSPTTVNTGRXYZGTEFEGAVIALFHLLATRGDKVRALREAFYRQNLPNLMNLMATVFVFAVVIYFQGFRVDLXYZPIKSARYRGQQSSYPIKLFYTSNIPIILQSALVSNLYVISQMLASRFGGNFIVNLLGTWSXYZDASGG…	>bxyl_KOG1393XYZ---------MTKNSKKLNFLQNFPYFFSEILSVLSMFQWPQHTMSSAAPKNVGIQALEFYXYZFPRRYIEQTAFEK----------------FNGESEGKYTIGLGLKQMGYCDNNEDINSICXYZLTATAKLLERYN--VDPLNVGYLVVGTETTIDKSKSVKTSLMELF--SANPNIEGVDIKNXYZGCYGGTQALFHAVDWVYSNWETD-----------------GRLAIVVSADIAAYAPGPARXYZCTGGAGAMAFLV--------------GPNAPLALERGLRTFHMSNVYDFYKPCKGINSEFXYZPLVDGNLSMVAYLSSVDESYKRYKERHETLHGTTPK--AQDFAAIIMHCPFYKLVQKGLAXYZRIYYQ…	>cele_KOG1458XYZMASETSQFGIETDSITLQRYVLQEQRKHADASGELTALLTNMLVA-------IKAIASATXYZQKAGLAKLRKNLVIVLFKFHYEIRYGIAGATNVQGEEVKKLDVLSNELMINMLKSSYTTCXYZLLVSEENDELIEVEE-QRRGKYIVTFDP-LDGSSNIDCLVSIGTIFGIYKKRG-DGPATVXYZDDVLKPGK------------EMVAAGYALYGSATMVVLSTGDGVNGFTLDPQYEIDFQSIXYZGEFILTHPNMKCKEK---------------GSIYSLNEGYAQT-----------------XYZ------WSK--------------------GFAEYIRTRK--YPEAGKKAMGQRYVGSM--XYZ-----…
Refine	>ddes_KOG0019XYZ----------------------MSTDAQKKEGETFAFQAEIAPLMSLIINTFYSNKDIFLXYZRELISNSSDALDKIRYQALTQPEELDSGKELFIKITPNKAEKTLTLMDTGVGMTKADLVNXYZNLGTIAKSGTKAFMEAL---QPGADISMI-GQFGVGFYSAFMVADRVVVTSKHNDDLCHQXYZWESSAGDSFII-RRLEDPELTRGTKVVLHMKEDQTEYLEEHRIKEIVKKHSQFIEYPIKLXYZLVEKELDEEVSDDEAE-EEEKKPE----------EKEPKEGDDKEGAEDEEKEK-KDEKKXYZKKKIKEKYLEDEELNKTKPIWTRNPDDISNEEYAEFYKTLSNDXVGP-------------XYZ--NVK…	>ptho_KOG0073XYZ------------------------------------------------------------XYZ-----------------------------------------------MGLVFSYFRSLFGXYZQRELRILILGLDGAGKTTILYRLQVGEVVTTIPTIG--------------FNVEQVTYKNXYZLKFQVWDLGGQTSIRPYWRCYYSNTDAIIYVVDSADRDRVG-ISKQELVSMLEEEELKNAXYZILMVLANKQDIPGCLSLAEVHKALGLEAIRNRTFQIFKTSATKGDGLDEAMEWLAGSLQTXYZAK----XYZ>cele_KOG0073XYZMYQLDEEADADKDTEKDRMAMGMRPDGRQIDRNRSDENTCRVT…	>cele_KOG0084XYZ------MDNDDGFDYLFKIVLVGDMGVGKT----------------CVVQRFRNGTFVDRXYZQGTTIGVDFTMKTLVVDGKRVKLQI-------------------W-------------DTXYZGG---------QERFRTITQSYYR--------------SANGIVLCYDITC---------XYZ------KQSFGSLQRWIDDVS-----------------------KFAAPNVVKLLIAKIDXYZFAPSTKCDLE-DQRAIEAEEAEMLQRANGKFSKFSSSELSNFNFPGMFAMLETSAKGNVNXYZVDNAFLELAT----ILKRQYDQGVVEQGSSGTFQLGSG-------GTTALGSPWQRCC-QXYZYTXYZ…	>ddes_KOG0094XYZMVASKSTVLPGLSGSPKTFKLVFLGEES----------------VGKTSIISRFIHGDFHXYZAVYEPTIGIDIHNKTMSLDGNKT--------------AHLQLWDTAGQERFRSL-IPSY-XYZIRDCSVGVVVYDISCMSLFQSFQSRCRNYYAYVSGRDTFVKICNWIRDVRSQRGPYTVMVXYZLVGNKTDLFAQRQVSTQEGISMAAKYGMLFIETSAKSADNIRQLFHKIANVLPGSDAEDEXYZPKRNVSIAYSRVA-----------KRSFRENGNDTKRTSICQNFDPFCMISSCMASFHRWXYZHXYZ>minc_KOG0094XYZ-------MSSDFGNPLKKFKLVFLGEQS----------------VGKT…	>cele_KOG0100XYZMKTLFLLGLIALSAVSVYC-----------EEEEKTEKKETKYGTIIGIDLGTTYSCVGVXYZYKNGRVEIIANDQGNRITPSYVAFSGDQGDRLIGDAAKNQLTINPENTIFDAKRLIGRDYXYZNDKTVQADIKHWPFKVID-KSNKPSVEVKVGSDNKQFTPEEVSAMVLVKMKEIAESYLGKXYZEVKNAVVTVPAYFNDAQRQATKDAGTIAGLNVVRIINEPTAAAIAYGLDKK-DGERNILVXYZFDLGGGTFDVSMLTIDNGVFEVLATNGDTHLGGEDFDQRVMEYFIKLYKKKSGKDLRKDKXYZRAVQKLRREVEKAKRALSTQHQTKVEIESLFDGEDFSETLTRAKFEELNMDLFRATLKPVXYZQKVLE…	>cele_KOG0142XYZMSEREKRALAVDRRLAGLPPILRCHQFLITKKIVHLTIQQYLSYTLYVFFIELNTIFRKMXYZKPSLRGLSQIGMARRAVE----LSSYDAQQVEY-MREQCINVDENDRIIGGVSKREAHSSXYZYQLVLHRAFSVFSFTSDNKLLMQKRSAEKITFPNLWTNTCCSHPLH--TQQEM---DGVPXYZ-----GAKRAAIRKLEHELGITGVSLN--KFQMAGKYIYRAEMNNAPWGEHELDYALI--XYZ------LRGIGAENCNINENEVAEVREVVLDELKLWMRK-EPNSFTPWLKLFSQTETFEKXYZWWTINKNTEESIEDTN-IYKLHXYZ>ddes_KOG0142XYZ---------------------------…	>minc_KOG0328XYZ------------------------MVTPYRFIQSNTNEVIESFDNMNLKELLLRGIYSFGXYZFEKPSAIQQRAIVPCCTGRDVIAQAQSGTGKTATFSVSVLQRVDDKDPNVQALVMAPTREXYZLAQQIMLVMRALGEYLEVKF-----HLCIGGTSVQD--------DQRKLQGGIQVIVGTPXYZGRVN-DMIQRESLKTKNIKMFVLDEADEMLSRGFKDQIYDVFKSLPNDVQVVLLSATMPNXYZDVLEVTKKFMRNPIQILIKK-----------------EELTLEGIRQFFIYIEREEWKFEXYZTLCDLYDTVNITQAVIFANTRRK----------------VEELARNMTNKKFTVSFMNFRXYZLPHME…	>cele_KOG0330XYZMSDSSSSDGEDNQKFLGNRKKNLTK-----------------------------------XYZ---------KKVVTEEIEKDDEEDVKEKSFAELGVSQPLCDACQRLGWMKPSKIQQAALPXYZHALQGKDVIGLAETGSGKTGAFAIPVLQSLLDHPQAFFCLVLTPTRELAFQIGQQFEALGXYZSGIGLIAAVIVGGVDMAAQAMALARRPHIIVATPGRLVDHLENTKGFNLKALKFLIMDEAXYZDRILNMDFEVELDKILKVIPRERRTYLFSATMTKK--------------VSKLE------XYZ------RASLRDPARVSV-SSRYKTVDNLKQHYIFVPNKYK-------------------XYZETYLV…	>rsim_KOG0331XYZ---------------MSFNQYNNSSFGGGGRGG---------------------------XYZ--------------------------------------------------------WGGGXYZGGFGG-------------SRGFSNDTMAGANLRAVDWNKVQLAPIKKNNYNPQ-NFNNVAXYZQTQVDSWLAENSVTLYGQNIPQPIFSFAESNFPEPIARLLSKNYTDPTIIQSISWPVALSXYZGRDIISIAKTGSGKTLGFILPAIVHVLNQVPRQCGDGPAVVVLLPTRELAIQVEEVASEYXYZCKPMNLGVTCCYGGASKGPQMRELRGGVEVCVATPGRLLDFMDAGITNMGRCSFLVLDEAXYZDRMLD…	>ddes_KOG0363XYZ-MKHGNI-LLTVNVLNITGETARLSSFVGATAIGDLVKTTLGPKGMDKILLNGTGEHQ-NXYZIQVTNDGATILKSIGVDNPAAKVLV----------------DISLTQDKEVGDGTTSVTVXYZLAAELLKEAETMIGTRIHPQIIVNGYRKALAVAQKALEDASQ-KSGQLFVLNQDIEKLADXYZDLVKIAKTSLGSKILSQHSDHFAKLAVDAVLRLKG--GRLDSIQVIKKLGGSMEDSYLDDXYZGFLLEKKPGIYQPQKVTNAKILIANTPMDTDKVKVFGSRVKVDSVAKVAELEAAEKEKMKXYZEKVQKIINHKANVFINRQLIYNYPEQLFADAKIMAIEHADFEGIERLALVL---------XYZ---GG…	>cele_KOG0366XYZM-----------------SFAGLLDFARKDVDLPQNSPNELLKDLHANFINQYEKNKNSYXYZHYIMAEHLRVSGIYWCVNAMDLSKQLERMST---EEIVNYVLGCRNTDGGYGPAPGHDSHXYZLLHTLCAVQTLIIFNSIEKADADTISEYVKGLQQEDG--------------SFCGD-LSGXYZEVDTRFTLCSLATCHLLGRLSTLNIDSAVRFLMRCYNTDGGFGTRPGSESHSGQ------XYZ-------------IYCCVG---ALAIAGRLDEIDRDRTAEWLAF---------------RXYZQCDSGGLNGRPEKLPDVCYSWWVLASLAILGRLNFIDSDAMKKFIYACQDDETGGFADRPXYZGDCLF…	>cele_KOG0367XYZ----------------------------------------------------MCFYLLKKXYZAGNLFLKIKKSPLFSSFLYLKIKNETPKFLKIDLKKTVLNILKISKK-------------XYZ-----------------------------------------------------SFK----XYZ--------------------KIFQNYKIV-----------VKIFEKKEVFNRKILSISETXYZLNIP--------------KSVGSESDMRFVFCAVAISHI--LDGDKEQTI----------XYZ------------DWTKLAGFLRQSLNIDGGIGQAPGDESHGGSTFCAIASLALSNRLWTEXYZEVLTR…	>gros_KOG0394XYZ--------MMLKVILLGEAGVGKSSLMNQYVNRQFVSAYKATVGCDFLTKDLTVDGTEVKXYZMQIWDTCGQERFQSLGNAFYRGADACIL-------------------VYDVTSSLSFKCLXYZESWRDEFLVLA-----------------------------SPTDPDNFPFLVLGNKIDRDXYZSERAVSVRKAQSWCERHGKNNIRYFEVSAKNATNVEEAFEEIVREALARVAPSERQQS-DXYZNSP-------IKSTFRALEAITGSANPSAFV-----------EDHFLXYZ>rsim_KOG0394XYZ------------MILLGESGVGKTSLMNQFVNRHFIGEYKATVGADFLTKDLSVDGADVKXYZLQ…	>cele_KOG0397XYZMTDVEKQTEIREKKGRNVMRELKIQKLCLNICVGESGDRLTRAAKVLEQLTGQTPVFSKAXYZRYTVRTFGIRRNEKIAVHCTVRGPKAEEILEKGLK----------------VKEYELFKEXYZNFSDTGNFGFGVQEHIDLGIKYDPGIGIYGMDFYVVLNRNGVRVSKRRRAPGRIGPSHRVXYZDKEETIKWFQQKYDGIILPPKPKVKKN---FFRRRXYZ>bxyl_KOG0397XYZMAD-DKKAEVKEKKLANPMRELKIQKLCLNICVGESGDRLTRAAKVLEQLTGQTPVFSKAXYZRYTVRSFGIRRNEKIAVHCTVRGPKAEEIIDRGLK----------------VKEYELYREXYZNFSNTGSFGFGIQE…	>cele_KOG0400XYZMGRMHNPGKGMAKSAIPYRRSVPSWQKMTAEEVQDQIVKMAKKGLRPSQIGVILRDSHGVXYZGQVRRLAGNKIFRILKSK--GMAPELPEDLYHLVKKAVAIRKHLERSRKDIDSKYRLILVXYZESRIHRLARYYKTKRQLPPTWKYESGTAASLVSXYZ>bxyl_KOG0400XYZMGRMHNPGKGISRSTLPYRRSVPGWLKLTSTDVEEQIERLARKGLRPSQIGVILRDSHGVXYZAQVRRVTGNKIVRILKKK--GMAPEIPEDLYHLIKKAVNIRKHLERCRKDVDSKYRLILVXYZESRIHRLARYYKTKRQLPPTWKYESATASALVSXYZ>ddes_KOG0400XYZMGRMHNPGKGISRSALPYRRSVPTWLK…	>pneg_KOG0402XYZ--------------MTKRTKKAGIVGKYGTRYGASLRKQIKKMEVSQHSKYFCEFCGKFAXYZVKRKAVGIWGCKDCGKVKAGGAYTMNTASAVTVRSTIRRLREQTEA-XYZ>cele_KOG0402XYZ--------------MAKRTKKVGIVGKYGTRYGASLRKMAKKLEVAQHSRYTCSFCGKEAXYZMKRKATGIWNCAKCHKVVAGGAYVYGTVTAATVRSTIRRLRDLKE--XYZ>nabe_KOG0402XYZ--------------MAKRTKKVGITGKYGTRYGASLRKSVKKMEVSQHSKYTCAFCGKESXYZMKRTCVGIWKCSKCNKVVAGGAYVYATTTANTVRSTIRRLRETKEAVXYZ>gpal_KOG040…	>ptho_KOG0407XYZ------------------------------------------------------------XYZ------------------------------------MLAAQ-----------DVTEKCKEXYZRGITALHIKLRAAGGSKTKTPGPGAQSALRALARNGMKIGRIEDVTPIPTDGTRRKGGRRXYZGRRLXYZ>cele_KOG0407XYZMAPARKGKAKEEQAVVSLGPQAKE---------------------GELIFGVAHIFASFNXYZDTFVHITDISGRETIVRVTGGMKVKADRDESSPYAAMLAAQ-----------DVADRCKQXYZLGINALHIKLRATGGTRTKTPGPGAQSALRALARAGMKIGRIEDV…	>nabe_KOG0441XYZ---MVKAVSVLRGDS--KVSGTVIFEQESESAPTTITWDITGNDPNAKR---GFHIHTFGXYZDNTNGCTSAGPHFNPHNKTHGAPSDETRHVGDLGNLETDGQGNAKGSVTDSLIKLIGPHSXYZIIGRTVVIHAGTDDLGKG---DNEESLKTGNAGPRPACGVIGISN------XYZ>cele_KOG0441XYZ--MSNRAVAVLRGE---TVTGTIWITQKSENDQAVIEGEIKGLTPGLH----GFHVHQYGXYZDSTNGCISAGPHFNPFGKTHGGPKSEIRHVGDLGNVEAGADGVAKIKLTDTLVTLYGPNTXYZVVGRSMVVHAGQDDLGEGVGDKAEESKKTGNAGARAACGVIALAA-PQ---XYZ>bxyl_K…	>cele_KOG0559XYZMLGRRAVSVHRFLS-----RAARQSVTAASSAQPSLQAKTSLLEPLVQ-----------NXYZVRITSSANFHMSAV--------------RMSDVITVEGPAFAESISEGDIRWLKQKGDHVXYZNEDELVAEIETDKTSVEVPAPQAGTIVEFLVEDGAKVTAKQKLYKLQPGAGGGSSSAPAKXYZEEPKSAPAKEESKPAPAKEDSKPAVTAAAPPKPVSG-DIPKSAPPVARPPSTPSSSTPVGXYZAVP---V--TRV--VVPKG-----VDPSH------------AIT-GARDEVRVKANRMRMXYZRIAQRLKDAQNTYAMLTTFNEIDMSSLIEMRKTYQKDFVAKHGVKLGMMSPFVRAAAYALXYZQESPV…	>cele_KOG0563XYZ-------------------------------------MEVEWFTLKLVVSTIYLSTRVIFXYZVNQCSSFSLQNLVYKFTEMAC--KRHSVSDPISKDLVECLR-------------------XYZ-----ESMQR--DLKFETPYVFVIFGASGD------------------LAKK----KI--XYZYPTLWWLFRDNLLPV-----------------------------NIKFIGYARSDLTVFKXYZLRESFEKNCKVRENEKCAFDDFIKKCSYVQ---------------GQYDTSEGFQRLQSSXYZIDDFQKESNNQAVNRLYYLALPPSVFNVVSTELKKNCMDH--GDSWTRVIIEKPFGHDLKXYZSSCEL…	>cele_KOG0567XYZMADEDDYQDMDNDDFVDDNEMEDVIEEDPQRPDNEDEDDDNVDENFELFDQGKAVPTNSTXYZRTTGKMVASQKFSDAEIDSFGEALNDT--------------KKPLKARFRALFILRNIGCXYZDRSVDWIGKCLNDESALLKHELAYCLGQMQNKHAIPTLVSVLEDEKQ-------------XYZ-------EPMVRHEAGEALGAIADP----SVKDVLRKYAQDPCPEVSETCQIALGRVEWVXYZEKSGKD---TNSPYDSV-----DPTPSAS----TSDVEELAATLIDASLPLFDR---YRAXYZMFSLRNIKTDKSIKALAQGLYCED-SALFRHEVAYVLGQLQSPVATQELKDRLLLSTENCXYZMVRHE…	>cele_KOG0659XYZMDPIREGEVAHEGDSVYTLNDFTKLEKIGEGTYGVVYKGKNRRTNAMVAMKKIRLESEDEXYZ---GVPSTAVREISLLKELQHPNVVGLEAVIMQENRLFLIFEFLSFDLKRYMDQLGKDEYXYZLPLETLKSYTFQILQAMCFCHQRRVIHR-------------DLKPQNLLVDNNGA-IKLAXYZDFGLARAIGIPIRVYTHEVVTLWYRAPEILMGAQRYSMGVDMWSIGCIFAEMATKKPLFQXYZGDSEIDELFRIFR--------------VLGTPTELEWN-------------GVESLPDYKXYZATFPKWRENFLRDK-FYDKKTGKHLLDDTAFSLL------------------EGLLIYDPXYZSLRLN…	>pcof_KOG0734XYZMKSQLRLAQIDGY-----------------------------------------------XYZ------------------------------------------------------------XYZ-----------------------KLANEARQNYSSADEEKKSEKHSDSTEK---------XYZ----------------------SSSSDSGKKDGDGKFPFDFNTQIISTLAVW--------XYZ------KVLSEVWVQHKRIWEW--------IRYIKFQFYISRT-----------------XYZ------LIGKKGGKGGAFPGMGNMFGFGQSTARVISKDD--VKTLFKDVAGCEEAKIEIMXYZEFVNF…	>pneg_KOG0784XYZMLARSTKVLLSSLSN------------------ANSRASISSRPLT--------------XYZ------ALPELASKLKLTMIPG--DGVGPE---------------LVYAVKDIVKGTGIPXYZIDFEEVILSEMHYTRSATIDEVVDSITRNNHVALKGVIREPESTREGIESEDINMKLRRRXYZLDL-----------FANVVHIKTLDGI---KTRHNKRLDFVIIREQTEGEYSRQEHELVPXYZGVIECLK---------ITTRVKCQRIAKFAFDYATKHNRKKVTAVHKANIMKLGDGLFLNXYZVCKEMSK---LYPKIEFEQMIIDNTCMQLVSRPEQFD--VMVMPNLYGNI----------XYZ-----…	>gpal_KOG0787XYZ--------------------------------MRFS-------IQRFGSTVAKFAGGPIEXYZRPLAYYSQFRPASLTMQ-------------QYLDFGRRGSAFTSYHFLKTELLVRMANIMXYZQ--EFDLLP-TKLLHTP-----------------SARHIGSWYKQSFS------ELLQFEXYZGLEPSDTVL----------------E----KFNNQLRTILNRHNTVVETMAEALIELKESXYZ--RGVDIACERNIQYFLDRFYXDGMRERL---------------KILCSEPIAKTS----XYZ----------TLLELPNVIALMFIGGFVGCLTSRSSTAAAAAATVDPAGHVGYIDP----XYZ-----…	>nabe_KOG0852XYZ------------------------------------MTPKIGQK--APEFAGTAVVNGQFXYZKEIKLDDYKGKYVVLFFYPLDF---------------TFVCPTEIIAFSDRVKEFQALGCXYZHVIGASTDSHFTHLAWINTPRKQGGLGELDIPLLADKTMNVARAYGVLNEDTGIPFR---XYZ-------------------------GLFIIDGKQNLRQVTVNDLPVGRSVDE--TLRLVQXYZAFQYTDEHGEVCPAGWKPGSKTMKADPEKSKEYFGQVN--XYZ>bxyl_KOG0852XYZ-----------------------------------MSKAFIGKP--APEFTAEAVVDGDFXYZKTVSLKDYR…	>cele_KOG0861XYZMKLYSILVFHKNVDTSDVKLFKSECDLSSFSFFQRGSVQ------------------EFMXYZTFTAKLLVERSGLGARSSVKVRFCLISTKHSFFLQENEYLVHCYVRNDGLSAVCVTDAE-XYZ-------------------------------------------------YQQRVAMSFLGXYZRVLDDFTTRVPATQWPGIRSDKDCSYTGLKDLLEKWQNPREADPMTRVQEEVEETKMVMHXYZNTIQSVLDRGEKLDDLVKKSENLSDQSKMFYTSARKMNKCCNYVXYZ>bxyl_KOG0861XYZMHLYALFVLHKDPTSGKATILKSASDVSSFAFFYRKNVG------------------EFMXYZSFTSR…	>cele_KOG0862XYZMAHILLNDIVKRKLKVMELTLIARVRDGLILATSIEGNNDGSGDSSMVKYSNQAKMLFKKXYZLN--GAPAQQSVESGPFVFH--------------YIIVQNICALVLCDRNFPRKVAFQYLXYZSDIGQEFLNENSSRIEQVVRPYHFLEF---------------DKYIQQAKQRYGDTNKH-XYZ-------AMNTVSNELQDVTRIMVTNIEDVIHRGEALNILENRASELSGMSKKYRDDAKAXYZLNRRSTIFKVAASIGIAGVLFLMLRFIFFXYZ>bxyl_KOG0862XYZ--MVLQ-------------NLIARVSDGLILATSIEGA-DDP-D--MVKYTTQAKKLFRKXYZLNTQGTPNPQIVESGPYLFY…	>cele_KOG0876XYZ------------MLQNTVRCVSKLVQPITGVAAVRSKHSLPDLPYDYADLEPVISHEIMQXYZLHHQKHH--------------ATYVNNLNQIEEKLHEAVSK-------------GNVKEAXYZIALQPALKFNGGGHINHSIFWTNLA-KD-GGEPSAELLTAIKSDFGSLDNLQKQLSASTVXYZAVQGSGWGWLGYCPKGKILKVATCANQDPLEATT----------------GLVPLFGIDVXYZWEHAYYLQYKNVRPDYVNAIWKIANWKNVSER-----FAKAQQ--XYZ>mhap_KOG0876XYZ-------------MFCANLNKLSSGIRQLPLS-KRFKHALPDLPYDYNALEPVISAEIMKXYZIHHQ…	>cele_KOG0878XYZMVHVSGTKVKVVKKKLTKFKRHESDRYRRVAPSWRKPK------------------GIDNXYZRVRRRFRGMRAMPTIGHGSDRRTRFVLPNGYKKVLVQNVK--------------------XYZ-DLDMLLMQSYKYIGEIGHGVSAKSRKGIVERAAQLNIKLTNGNARLRTEESEXYZ>bxyl_KOG0878XYZMVAIGEKRVKIVKKRTHRFTRHESDRYHRVRPSWRKPK------------------GIDNXYZRVRRRFKGQRVMPSIGFRNAKATRDVLPNGFKKVLVHNAK--------------------XYZ-ELDMLLMQNKYYCGEIAHAVSAKTRKLIVERAQQLNIKLTNGNARLRTEESEXYZ>dd…	>hgly_KOG0880XYZ--------MYIWSAIFILIFASIINITQSNDA-----------------EKPKGPKVTEKXYZVYFDIKIGDESVGRIEIGLFGKTVPKTVENFVELAKKPKGEGYAGSVFHRVIKDFMIQG-XYZ---------------GDFTKGDGTGGKSIWGEKFPDENFKLKHYGAGWLSMANSGKDTNGXYZSQFFITCKKTTWLD----------------GRHVVFGKVLSGMSVVRRIEATKTLGGDRPXYZEKEVTIAAAGQIP--VETPF-SVHKEDSRDEL------------XYZ>mhap_KOG0880XYZ---MFGNIIFLISIILCSFLLFCCKADKSKDDVVPEKKVKASKEERDSTEKPKGPKVTDKXYZVFFEI…	>nabe_KOG0888XYZ--MAEARERTFIMIKPDGVHRGLVGKIIKRFEAKGFKLVAMKFMWADKALLE--------XYZ-----------------------KHYADLAGRPFFPGLVEYMSSGPVVPMVWEGLNVVKTXYZGRVMLGATNPAD--------------------SVPGSIRGDLCIQVGRNICHGSDA----XYZ----------VESANKEIALWFGEKELVNWQPC-TKDWVYEXYZ>gros_KOG0888XYZMSSDKNRERTFIAIKPDGVQRGLIAKIIKQFEQRGYKLVALKLVKSSIQHLE--------XYZ-----------------------VHYQDLKEKSFFPGLVQYMASGPIVAMVWEGLDVVKQXYZGRVILGAT…	>bxyl_KOG0927XYZMPSDAKKKRDAAKKTAAKGGKKPAK-------------------KEEPQTNGTQNGTNGTXYZAVSTDPIVDAAVALLEQVEIDNAKARAVAGALGSHPKSVNFKINQLTITFHGREIVTDTTXYZLEINQGHRYGLIGLNGS---GKSTLLQAIYNREMPIPDHIDMYLLSREMVASDETALKAVXYZYNVDQERIRLEALAEELAANPEDEAQDQLMEVYERLDEMDASQAEVKAARILHGLGFSRTXYZMMMKKCRDFSGGWRMR-------------IALARALYLKP------------TLLLLDEPXYZTNHLDL----------------DACVWLEGELASYKRALLIVSHSQDFMNNVCTNMIHLFXYZQKKLI…	>ddes_KOG0934XYZ-MHYFILFNKERKVRLQRWF-EHPATDED----------------KKSLMDRLMDEILSRXYZNSGSCNFLEIDGLTVAYR--------------RYATLYFCCGFDESDNE-----------XYZ-LMHLDIIHKFVEILDSYFSGVCELDVVFNCEKVYFFLDEYLLAGEVQESSVSEVIKAVRXYZAQDKKQEVLLCFASKSLVIICNFQEENKNPMLQYIERNI----XYZ>rren_KOG0934XYZMIHYLLLFSRQGKLCLQKWYVAYA--DKV----------------KKQITRELVATILARXYZKPKMCAFLEYKDMKIVYK--------------RYASLFFCCAIEQSDNE-----------XYZ-LLCLE…	>ddes_KOG0937XYZ----------------------MSCSAIFILDLKGNVI------------------MSRNXYZYRGDVDMT--------AIEKFMPLLIEQEDEGRSSPIVQNNDLNY-IFIKHTNIF-----XYZ---------LV--SLSKKNA------------NAAMIFSWLYKCVDVFICYFKDLEEESVXYZRDNFVVIYELLDEMSDFGFPQTTEPKILQE----------------YITQETHQLEIA--XYZPRPPMAVTNAVSWRSEGIKYRKNEVFLDVIESVNLL--------------ANASGTVLRSXYZEIVGSI---------------RMRVILSGMPELRLGLND------------------KVLXYZFQSVG…	>bxyl_KOG0938XYZMIGGLFVYNHKGEVLISRIYRDDVSRNTVDAFRVNVIHARQ-----------------QVXYZRSPVTDIARTSFFHIKRGNVWICAVARNNVNAAMVFEFLNRFADTMQSYFGKLNEENVKNXYZNFVLIYEILDEIL---------DFGY----------------------PQNTDPGVLKMFXYZITQQGVRTA-----------VSKEEQTQITSQVTGQIGWRREGIKYRRNELFLDVIEYVNXYZLLMSQQ---------------GQ------VLSAHVAGKVAMKSYLSGMPECKFGINDKLTXYZIESR--RGATSE-DSSK-----------------SRTAVAIDDCQFHQCVKLTKFDSDHAXYZISFIP…	>bxyl_KOG0985XYZMSAIVPIRFHELFT---------------LPNLGISSQAINFTNVTMESDKFIVVREQVGXYZGSNQVVIVDVNRPNDILRRPITADSVIMHPTRKIIALKSQRQLQMFDIDQRAKLKSHLSTXYZEDVVFWKWIN-------EKTVGLVTETSVFHWHLE---------------GQNAPVKAFDXYZRHTNLKDCQIISYKCDHTAKLLLLQGIAVK--------------ENRVVGSMQLYSEEKKXYZLAQPIEAHASCFLQFTQEGNPHPSNLFCFAARTATNSRLHIIEVSTPPAGNQPFSKKQVEXYZIQFAAEAANDFPISMQASDTHGVVFMITKHGFVQVFDVETGTSIYTLRVSSETIFVTAEHXYZKSLNG…	>gpal_KOG0989XYZMIPISILKII--------------KKMEFTISN------------------NNLPWVEKYXYZRPKFLDDLVSQEEIVKTISKLIDEDK---------------LPHLLFYGPPGTGKTSTILXYZAAARKIF-SPKNMQSRVLELNASDERGIGVVREKIINFTSSQGLHDMTSSKG--KRIKLVXYZILDEADAMTKDAQNALRRIIEKYTDSTRFCIICNYLSRIIPALQSRCTRFRFAPLSQKEVXYZLPR------------LNHIIEKEHLHAVTDEAKNALFKLSKGDMRRIINILQSTALSA-PXYZAEIDEDSVYKCV--GYPHPNVVKDIFRVLLDNS----------------IEIAYKKLSNLXYZRLSHG…	>cele_KOG1058XYZ-MSSGEQPCYTLIHVPSDAELPSEAQLKEKFEK-------------------GGDKERIEXYZALKKLIYMILNGEKTSQSMLMYVIRFCLPSNEHTLKKVLLIFWECVPKTDSNGKLLHEMIXYZLVCDAYRKDLQHPNEFVRGSTL-----------RFLCKLREPELLEPLMPAIRACLEHRHXYZSYVRRNAVCAIFTIYTKIWGF------FFKNFEFLIPDAPELVTEYLEQEQDASCKRNAFXYZMMLLHVDQARALDYLSGCIDQVGSFGDILQLVIVELIYKVCHNNPNEASRFIRCVYNLLQXYZSSSPAVRYEAAGTLVTLSNVPAAVKAAASAYIDLIVKESDNNVKLIVLDRLVALRGSSSNXYZEKILQ…	>cele_KOG1088XYZMKLFVHNFMSSRFLKNVTVGYPLNLVVKQFV-------------EKD-IEFDRD----NTXYZIVMLDRIQYEALIVAAAAVNQSD-----------RIPREKPEKWDELTDEQLRVFHHLLMXYZNIDVIDGELICPETKTVFPIRDGIPNMLKVDAEK-----XYZ>bxyl_KOG1088XYZMKLLTHNFLSTQFIKGVKEGYPLNLKSNSTE-------------KKE-FEFDPV----MMXYZVKLLPKMQYPVLLSTAQNIGIDVS----------GLPSQLPDNWKE-DHDFLKKAAELALXYZGYEIIDGELECPESGKVFKIKEGIPNML-IDREDDD---XYZ>ddes_KOG1088XYZMKLLTHNFLTSQFLK…	>cele_KOG1180XYZ-------MVDESDV--------KSALNGHDRPFTITLAIVLLKIVFFIYDVVTFIPFKIFXYZADPAEKLEKSERVKAEP-DNGDPTTPWKNVSAKDG-LMNSSFEGIHDLGTQWEECVR---XYZ---------------RYGNQPCMGTREVLKVHKEKQSNGKIFEKWQMGDYHWRSYAQVDKXYZRVNMIASGLTSLGQQEKEPIILFAETREEWMTTALACMKMNFP----------------IXYZATMYATLGDEAVQFAINEVGAKTIFTSEALISKVKKAMSNGATSIENIIFFD---SVDPAXYZSRGESVDVDLPFT-----LLSFDQLLSRGEREYCMLLGAYP----------VPTRSKKDDXYZLAFIM…	>cele_KOG1299XYZMDLVQSSRKLIQDMIQLAGSQMKLLLMDGETTPTVSCAFAQSEVMQKEVYIFDRIENKTSXYZSENIKNLKCVVFVRPTPKNIERLVKELQEPRFSQYYLY----------------------XYZ----FTNTINKYDVKRLAEADKNETVREVQEVF---LDGVPIRKDLFTLNLTHIFD-SSFXYZTLKEEAAERIKCGIIALLLQLKKAP-AVRYQKSSPSCKKVAD--------DVAQFIRRENXYZGLFENSRADTTLLIIERSQDAVTPLLNQWTYEAMIHEMLTLTNNRCTCTD---------QXYZNIVLSELHDEFFARNITANFGEIGQNIKTLISEFQEKKHINKNLESIQDMKKFVEDYPQFXYZKKISG…	>cele_KOG1342XYZMS----LQHSKSRVSYYYD--------------GDFGNFYYGQGHPMKPHRVRMTHSLIVXYZNYGLYRKLNVMVWTSKFEFLLFFLKICIFSEILQFFLKFSRPARASFSEITRYHSDDYINXYZFLRNVKSDNMST--FTDQMARFSVGEDCPVFDGMYEFCQLSCGGSL---AAAARLNRQESXYZEIAINWMGGLHHAKKSEASGFCYSNDIVLAILELLKHHKRVLYIDIDVHHGDGVEEAFYTXYZTDRVMTVSF------------------HKHGEYFPGTGDLKANFNFPANWQTDVGAGSGKXYZYYALNVPLRDGVDDVTYERIFRTIMGEVMARFQPEAVVLQCGADSLAGDRLGVFNLTTYGXYZHGKCV…	>bxyl_KOG1349XYZ-------------------MSFLDVV----------------------------------XYZ------------------------------------------VFISLFIT----------XYZ------------------------------------CNSLSLDKR-----------IEEKXYZFLNST--------HTNNWAVLVDTSRYWFNYRHVTNVLIFYEAVKRLGIPD---------XYZ-----SNIIMMLADNIPCNARNPQP----------------GEIHDDL--NNNLYLNDIEXYZVDYHGYEVTVEALVRLLTGQVDENTPRNK----------------RLLSDQQSNVMVYLTXYZGHG--…	>bxyl_KOG1350XYZ--------------------------------M--YGPQQKQVRNFNSSPVARAAAAAASXYZKS----STKASIPGSKGRIVAVIGAVVDVQFDENLPPILNALQVSGRS-SRLILEVSQHLXYZGDNVVRTIAMDGTE-GLIRGQEVIDTGNPITIPVGAETLGRIINVIGEPIDERGPIPTQNXYZFAPIHADAPEFVEMSVEQEILVTGIKVVDLLAPYAKGGKIGL---------------FGGXYZAGVGKTVLIMELINNVAKAHGGYSVFAGVGERTREGNDLYHEMIEGGVIDLKGKNSKVSLXYZVYGQMNEPP---------------GARARVCLTGLTVAEYFRDQEGQDVLLFIDNIFRFTXYZQAGSE…	>ddes_KOG1355XYZ----------MVEEAKAEQNGALAQ-----------------------------------XYZ------------------------------------------------------------XYZ--------------------QGSVTVLLGAQWGDE-------GKGKVIDFLIGHNKVDVTXYZARCQGGNNAGHTVVANGRKYDFHLIPSGLVDE--------------NCYNVIGNGVVVNLXYZDALFSELEHNGFKR--GDSNWEKRLVISNRCHLVFGVHIQADGQQEGLLGTNKEIGTTRRXYZGIGPTYSSKCFRNGIRLADLLGDFDDFTKRYQSLVEFYKTQFPNINLNEVEELAHLKKHAXYZETLKE…	>bxyl_KOG1373XYZMG---------------IKFLEFIKPFCGFIPEVSKPQRKIQFREKMLWTAITLFVFLVCXYZCQIPLFGIMSTDSADPLYWLRVILASNRGTLMELGISPIVTSGMIMQLLAGAKIIEVGDTXYZPKERALFNGAQ----KLFGMLITVGQAIVYVVSGMYGDPHEIGAGICLLIVVQLVVAGLIXYZVLLLDELLQ----------------KGYGLGSGISLFIATNICETIVWKAFSPTTVNTGRXYZGTEFEGAVIALFHLLATRGDKVRALREAFYRQNLPNLMNLMATVFVFAVVIYFQGFRVDLXYZPIKSARYRGQQSSYPIKLFYTSNIPIILQSALVSNLYVISQMLASRFGGNFIVNLLGTWSXYZDASGG…	>bxyl_KOG1393XYZ---------MTKNSKKLNFLQNFPYFFSEILSVLSMFQWPQHTMSSAAPKNVGIQALEFYXYZFPRRYIEQTAFEK----------------FNGESEGKYTIGLGLKQMGYCDNNEDINSICXYZLTATAKLLERY--NVDPLNVGYLVVGTETTIDKSKSVKTSLMELF--SANPNIEGVDIKNXYZGCYGGTQALFHAVDWVYSNWETD-----------------GRLAIVVSADIAAYAPGPARXYZCTGGAGAMAFLV--------------GPNAPLALERGLRTFHMSNVYDFYKPCKGINSEFXYZPLVDGNLSMVAYLSSVDESYKRYKERHETLHGTTPK--AQDFAAIIMHCPFYKLVQKGLAXYZRIYYQ…	>cele_KOG1458XYZMASETSQFGIETDSITLQRYVLQEQRKHADASGELTALLTNMLVA-------IKAIASATXYZQKAGLAKLRKNLVIVLFKFHYEIRYGIAGATNVQGEEVKKLDVLSNELMINMLKSSYTTCXYZLLVSEENDELIEVEE-QRRGKYIVTFDP-LDGSSNIDCLVSIGTIFGIYKKRG-DGPATVXYZDDVLKPGK------------EMVAAGYALYGSATMVVLSTGDGVNGFTLDPQYEIDFQSIXYZGEFILTHPNMKCKEK---------------GSIYSLNEGYAQT-----------------XYZ------WSK--------------------GFAEYIRTRK--YPEAGKKAMGQRYVGSM--XYZ-----…
Trimal	>ddes_KOG0019XYZMIGQFGVGFYSAFMVADRVVVTSKHNDDLCHQWESSAGSFIIRRLEDPELTRGTKVVLHMXYZKEDQTEYLEEHRIKEIVKKHSQFIEYPIKLLVEKELDEEVSDDEAEDEEKEKKKKKKIKEXYZKYLEDEELNKPIWTRNPDDISNEEYAEFYKTLSNDXVGPNVKEIGKDVSKAMIVSNQMSAXYZTVLCYISQFFVKKRGEEEMERSKMSTDAQKETFAFQAEIAQINTFYSNKEIFLRELISSDXYZALDKIYQALTQPEELDSGKEKITPNKAEKTLTLDTGVGMTKADLVNNLGTIAKSGTKAFMXYZEALQAGADISMIGQFGYSLVEKERDQKLVSVLELPESEEETKKFEEDLFNTGAPFTCLTEXYZKICRX…	>ptho_KOG0073XYZMGLVFSYFRSLFGQRELRILILGLDGAGKTTILYRLQVGEVVTTIPTIGFNVEQVTYKNLXYZKFQVWDLGGQTSIRPYWRCYYSNTDAIIYVVDSADRDRVGISKQELVSMLEEEELKNAILXYZMVLANKQDIPGCLSLAEVHKALGLEAIRRTFQIFKTSATKGDGLDEAMEWLAGSLQTAKXYZ>cele_KOG0073XYZMGFLKILRKQRAREREMRILILGLDNAGKTTLMKKFLDEPTDTIEPTLGFDIKTVHFKDFXYZQLNLWDVGGQKSLRSYWKNYFESTDALIWVVDSSDRERLLQCSEELKKLLGEERLAGASLXYZLVLANKSDLPGAIDVNSIAQVLDLHSIKHHWKIFSCCALSGDRLVQAMTWLCD…	>cele_KOG0084XYZNDDGFDYLFKIVLVGDMGVGKTCVVQRFRNGTFVDRQGTTIGVDFTMKTLVVDGKRVKLQXYZIERFRTITQSYYRSANGIVLCYDITCKQSFGSLQRWIDDVSFAAPNVVKLLIATKCDLEDXYZQRAIEAEEAEMLQSNFNFPMLETSAKGNVNVFLELATILKRQQGVSGTFLGSGTTALGSCXYZCXYZ>mhap_KOG0084XYZSDDTFDYLFKVVLIGDMGIGKTCIVQRFKNGTYIEKQGTTIGVDFTMKTLVMDGKRIKLQXYZIERFRTITQSYYRSANGIILCYDLTCSESFHSLQRWIDDVAFAVPNVAKILVGTKADLAEXYZHRKVEPEEAEQLCAHNMLQNLEVSSKTNLNVFLELARQLKSQVGNLDT…	>ddes_KOG0094XYZLPGLSGSPKTFKLVFLGEESVGKTSIISRFIHGDFHAVYEPTIGIDIHNKTMSLDQLWDTXYZAGQERFRSLIPSYIRDCSVGVVVYDISCDTFVKICNWIRDVRSQRGPYTVMVLVGNKTDLXYZFAQRQVSTQEGISMAAKYGMLFIETSAKSADNIRQLFHKIANVLPGSDAEDEPKKRSFREXYZNGNDTKRTSICQNFDPFCXYZ>minc_KOG0094XYZSSDFGNPLKKFKLVFLGEQSVGKTSLITRFMYDSFDNTYQATIGIDFLSKTMFVYNFGTLXYZPDRNVFDLLLPIFILQLLLLSMILQVYANSFHQTSKWIDDVRTERGSDVIIMLVGNKTDLXYZTEKRQVSTEEGEQKAKELNVMFIETSAKAGY…	>cele_KOG0100XYZGTYSGPSYVAFSQGDRLIGDAAKQLTINPENTIFDAKRLIGRDYNDKTVQADIKHWPFKVXYZIDKSNKPSVEVKVGSDNKQFTPEEVSAMVLVKMKEIAESYLGKEVKNAVVTVPAYFNDAQXYZRQATKDAGTIAGLNVVRIINEPTAAAIAYGLDKKDGERNILVFDLGGGTFDVSMLTIDNGXYZVFEVLATNGDTHLGGEDFDQRVMEYFIKLYKKKSGKDLRKDKRAVQKLRREHQTKVEIESXYZLFDGEDFSETLTRAKFEELNMDLFRATLKPVQKVLEDSDLKKDDVHEIVLVGGSTRIPKVXYZQQLIKEFFNGKEPSRGINPDEAVAYGAAVQGGVISGEEDTEIVLLDVNPLTMGIETVGGVXYZMTKLI…	>cele_KOG0142XYZLSSYDAQQVEYMREQCINVDENDRIIGVLHRAFSVFSFTSDNKLLMQKRSAEKITFPNLWXYZTNTCCSHPLHTQEMDGVPGAKRAAIRKLEHELGITSLNKFQMAGKYIYRAENNAPWGXYZ>ddes_KOG0142XYZQNILSHIQILFISHLIFHQKLTSSILHILHRAFSVFIFDPERRLLLQKRSLDKITFPGVWXYZTNACCSHPLHSEDMSGENGIRRAAKRKLDHELGISDLAQFHVMGRFIYKAVSDNDWMXYZ>bxyl_KOG0142XYZLKECDSIQAAYLNDQCILVDEYDNPIGALHRAFSVFLFTPDQKLILQKRSASKVTFPSVWXYZTNSCCSHPLFVEEMNNSIGVRRAAQRKLEHEMGIQELDRMNV…	>minc_KOG0328XYZMVTPYRFIQSNTNEVIESFDNMNLKELLLRGIYSFGFEKPSAIQQRAIVPCCTGRDVIAQXYZAQSGTGKTATFSVSVLQRVDVMRAEYLEVKFHLCIGGTSVQDDQRKLQGGIQVIVGTMIQXYZRESLKTKNIKMFVLDEADEMLSRGFKDQIYDVFKSLPNDVQVVLLSATMPNDVLEVTKKFXYZMRNPIQILIKKEELTLEGIRQFFIYIEREEWKFETLCDLYDTVNITQAVIFANTRRKVEEXYZLARNMTNKKFHGIMREFRSGSSRVLITTDLLARGIDVQQVSVVINYDLPGNRENYIHRIGXYZRSGRFGRKGVAINFVTKSDQQMLKELESYYSTQIEEMPAEIGELIXYZ>nabe_KOG0328XYZDLSN…	>cele_KOG0330XYZSKIQQAALPHALQGKDVIGLAETGSGKTGAFAIPVLQSLLDHPQAFFCLVLTPTRELAFQXYZIGQQFEALGSGIGLIAAVIVGGVDMAAQAMALARRPHIIVATPGRLVDHLENTKGFNLKAXYZLKFLIMDEADRILNMDFEVELDKILKVIPRERRTYLFSATMTKKVSKLERASLRDPARVSXYZVSSRYKTVDNLKQHYIFVPNKYKETYLVYLLNEHAGNSAIVFCATCATTMQIAVMLRSQEXYZKRLGSLNKFKSKCTDVGLDIPHVDMVINYDMPSQSKDYVHRVGRTARAGRSGIAITVVTQXYZYDVEAYQKIEANLGKKLDEYKCVENEVERTQEATENARIMKEMDEKKKRXYZ>bxyl_KOG0330XYZ…	>rsim_KOG0331XYZAPIKKNNYNPQNFNNVQVDSWLAENSVTLYGQNIPQPIFSPIARLLSKNYTDPTIIQSISXYZWPVALSGRDIISIAKTGSGKTLGFILPAIVHVLNQVPRQCGDGPAVVVLLPTRELAIQVEXYZEVASEYCKPMNLGVTCCYGGASKGPQMRELRGGVEVCVATPGRLLDFMDAGITNMGRCSFXYZLVLDEADRMLDMGFEPQIRRIVDQIRKDRQTLMFSATWPKEVRKLASDFQTDPVHLNVGSXYZLELAANHNIEQIVEVIDEYSKNQRLFALLEEILNDAKTKVLIFVETKRKADSLVMSMRQDXYZGIPALCIHGDKEQREREWVLSEFKEGRSHILVATDVAARGLIKFVVNFDYPNNSEDYVHRXYZIGRTG…	>ddes_KOG0363XYZHGNILLTVNVLNITGETARLSSFVGATAIGDLVKTTLGPKGMDKILLNGTGEHQNIQVTNXYZDGATILKSIGVDNPAAKVLVDISLTQDKEVGDGTTSVTVLAAELLKEAETMIGTRIHPQIXYZIVNGYRKALAVAQKALEDASQKSGEKLADDLVKIAKTSLGSKILSQHSDHFAKLAVDAVLXYZRLKGGRLDSIQVIKKLGGSMEDSYLDDGFLLEKKPGIYQPQKVTNAKILIANTPMDTDKVXYZKVFGSRVKVDSVAKVAELEAAEKEKMKEKVQKIINHKANVFINRQLIYNYPEQLFADAKGXYZIERLALVLGSPETVKDLIEQVTIGEDTLLIILRGHDALCVLMLMSHAKESLAVEAFARALXYZAKLPT…	>cele_KOG0366XYZLSKQLERSTEEIVNYVLGCRNTDGGYGPAPGHDSHLLHTLCAVQADADTISEYVKGLQQEXYZDGSFCGDLSGEVDTRFTLCSLATCHLLGRLSTLNIDSAVRFLMRCYNTDGGFGTRPGSESXYZHSGQIYCCVGALAIAGRLDEIDRDRTAEWLAFRQCDSGGLNGRPEKLPDVCYSCQDDETGXYZGFADRPGDCADPFHTVFGIAAPIFCXYZ>bxyl_KOG0366XYZIANKMDEDPENIISIITESKNLDGGYGASKGHDSQVLHTLCALQIHKDSIVQFIKNLQNEXYZDGSFRGERSKEIDTRFTFCALLCLYLIDRLAEVDVNKAVHFIVSCYNFDGGFGRRPGSESXYZHSGQVYCCVGTLALTGCLEYINID…	>cele_KOG0367XYZMRFVFCAVAISHILDKEQTIWTKLAGFLRQSLNIDGGIGQAPGDESHGGSTFCAIARDIDXYZRLIRWAIQKQDIGFHGRAHKPDDSCYAFWIGATLKILNAYHLVSKQHLREFLMICQHPHIXYZGGFCKEPGGSDILHTYFSIAALSLLLNXYZ>ddes_KOG0367XYZMRFVYCAVAICFILNDYSFITEKLKHFIRNSINYDGGIGQGPMYESHGGSTYCAIEKQIEXYZRLKNWALLKQDEGFHGRTNKPDDSCYAFWIGATLSMLNSQYLVDETKVRSFLIRTQDELIXYZGGFSKEDSTSDALHTYFSIAALSIFLNXYZ>bxyl_KOG0367XYZMRFVFCAVSISYILNDFSFIVDLLCDFIQKSVSYDGGIG…	>gros_KOG0394XYZVILLGEAGVGKSSLMNQYVNRQFVSAYKATVGCDFLTKDLTVDGTEVKMQIWDTCGQERFXYZQSLGNAFYRGADACILVYDVTSSLSFKCLESWRDEFLVLASPTDPDNFPFLVLGNKIDRDXYZSERAVSVRKAQSWCERKNNIRYFEVSAKNATNVEEAFEEIVREALARERQQSNSPFRALEXYZAITGSNPSAFVDHXYZ>rsim_KOG0394XYZMILLGESGVGKTSLMNQFVNRHFIGEYKATVGADFLTKDLSVDGADVKLQIWDTAGQERFXYZQSLGTAFYRGADCCVLVFDVTNSASFRCLDSWRDEFLVLSNPPNPESFPFIVLGNKLDREXYZADRMVSAKKAQNWCTQRNNIQYFEVSALSATNVEEA…	>cele_KOG0397XYZMRELKIQKLCLNICVGESGDRLTRAAKVLEQLTGQTPVFSKARYTVRTFGIRRNEKIAVHXYZCTVRGPKAEEILEKGLKVKEYELFKENFSDTGNFGFGVQEHIDLGIKYDPGIGIYGMDFYXYZVVLNRNGVRVSKRRRAPGRIGPSHRVDKEETIKWFQQKXYZ>bxyl_KOG0397XYZMRELKIQKLCLNICVGESGDRLTRAAKVLEQLTGQTPVFSKARYTVRSFGIRRNEKIAVHXYZCTVRGPKAEEIIDRGLKVKEYELYRENFSNTGSFGFGIQEHIDLGLKYDPSIGIYGMDFYXYZVVLDRAGRRVAKRRRAKGTVGPSHRVQREESIKWFQQKXYZ>ddes_KOG0397XYZMRELKIQKLCLNICVGE…	>cele_KOG0400XYZMAIPKSKGMAPELPEDLYHLVKKAVAIRKHLERSRKDIDSKYRLILVESRIHRLARYYKTXYZKRQLPPTWKYESGTAASLVSXYZ>bxyl_KOG0400XYZMTLPKKKGMAPEIPEDLYHLIKKAVNIRKHLERCRKDVDSKYRLILVESRIHRLARYYKTXYZKRQLPPTWKYESATASALVSXYZ>ddes_KOG0400XYZMALPKSKGMAPEIPEDLYHLIKKAVSIRKHLEKMRKDIDSKFRLILVESRIHRLSRYYKTXYZKRQLPPTWKYEAATASALVSXYZ>rren_KOG0400XYZMALPKAKGMAPEIPEDLYHLIKKAVSIRKHLERFRKDIDSKYRLILVESRIHRLARYYKTXYZKRVLAPTWKYESST…	>pneg_KOG0402XYZMTKRTKKAGIVGKYGTRYGASLRKQIKKMEVSQHSKYFCEFCGKFAVKRKAVGIWGCKDCXYZGKVKAGGAYTMNTASAVTVRSTIRRLREQTEXYZ>cele_KOG0402XYZMAKRTKKVGIVGKYGTRYGASLRKMAKKLEVAQHSRYTCSFCGKEAMKRKATGIWNCAKCXYZHKVVAGGAYVYGTVTAATVRSTIRRLRDLKEXYZ>nabe_KOG0402XYZMAKRTKKVGITGKYGTRYGASLRKSVKKMEVSQHSKYTCAFCGKESMKRTCVGIWKCSKCXYZNKVVAGGAYVYATTTANTVRSTIRRLRETKEXYZ>gpal_KOG0402XYZQAKRTKKVGIVGKYGTRYGASLRKTVKKMEVSQHAKYTCAFCGK…	>ptho_KOG0407XYZMLAAQDVTEKCKERGITALHIKLRAAGGSKTKTPGPGAQSALRALARNGMKIGRIEDVTPXYZIPTDGTRRKGGRRGRRLXYZ>cele_KOG0407XYZMLAAQDVADRCKQLGINALHIKLRATGGTRTKTPGPGAQSALRALARAGMKIGRIEDVTPXYZIPSDCTRRKGGRRGRRLXYZ>bxyl_KOG0407XYZMLAAQDVAERCKQLGITALHIKLRATGGTKTKTPGPGSQSALRALARSGMKIGRIEDVTPXYZIPTDRTRRKGGRRGRRLXYZ>rsim_KOG0407XYZMLAAQDVAERCKQVGVNALHVKLRATGGTKTKTPGPGAQAALRALARSGMKIGRIEDVTPXYZIPTDTTRRKGGRRGRRLXYZ>mh…	>nabe_KOG0441XYZMVKAVSVLRGDKVSGTESESTTITWDITGNDPNAKGFHIHTFGDNTNGCTSAGPHFNPHNXYZKTHGAPSDETRHVGDLGNLETDGQGNAKGSVTDSLIKLIGPHSIIGRTVVIHAGTDDLGKXYZGDNEESLKTGNAGPRPACGVIGISNXYZ>cele_KOG0441XYZSNRAVAVLRGETVTGTKSENAVIEGEIKGLTPGLHGFHVHQYGDSTNGCISAGPHFNPFGXYZKTHGGPKSEIRHVGDLGNVEAGADGVAKIKLTDTLVTLYGPNTVVGRSMVVHAGQDDLGEXYZGKAEESKKTGNAGARAACGVIALAAXYZ>bxyl_KOG0441XYZSNRAVAILQGDNVSGVKDGGVQVDGEIKGLTPGKHGFHVHQWG…	>cele_KOG0559XYZVITVEGPAFAESISEGDIRWLKQKGDHVNEDELVAEIETDKTVEVPPQAGTIVEFLVEDGXYZAKVTAKQKLYKLQPGPSSSTPVGAVPVTVVPKGVDPSGARDEVRVKANRMRMRIAQRLKDXYZAQNTYAMLTTFNEIDMSSLIEMRKTYQKDFVAKHGVKLGMMSPFVRAAAYALQESPVVNAXYZVLDENEIVYRHFVDISVAVATPKGLVVPVLRNVESMNYAQIELELANLGVKARDGKLAVEXYZDMETISNGGVFGSMFGTPIINPPQSAILGMHGVFDRVVPRPIXYZ>bxyl_KOG0559XYZVVEVEGPAFAESITEGDIRWIKQKGDFVEADELVAEIETDKTVEVPPFSGTLVELLVEDGXYZNKVTAKQ…	>cele_KOG0563XYZMQNHLMQILTLVAMVKVPTYALHINNRCGKMRVQPNEAVPGMGXYZ>rren_KOG0563XYZMQNHLMQVLSLIAMVKVPTFASFVRNRAGKVRVQPNEAIPGFSXYZ>mhap_KOG0563XYZMQNHLMQILTIVAMVEVPTFATWVKNRCGKIRVQPNEAVPGFSXYZ>minc_KOG0563XYZMQNHLMQILTIVAMVEVPTFATWVKNRCGKIRVQPNEAVPGFSXYZ>rsim_KOG0563XYZMQNHLMQILTLVAMVKVPTFATWVHNRCGKIRVQPNEAVPGFSXYZ>hgly_KOG0563XYZMQNHLMQILTLVAMVKVPTFATFVHNRCGKIRVQPNEAVPGFSXYZ>gpal_KOG0563XYZMQNHLMQILTL…	>cele_KOG0567XYZDTKKPLKARFRALFILRNIGCDRSVDWIGKCLNDESALLKHELAYCLGQMQNKHAIPALGXYZAIADPSVKDVLRKYAQDPCPEVSETCQIALGRVEWVESLPLFDRYRAMFSLRNIKTDKSIXYZKALAQGLYCEDSALFRHEVAYVLGQLQSPVATQELKDRLLLSTENCMVRHECAEALGAIAXYZNEECTEILKQYVNDEERVVRESCEVALDMAEYXYZ>bxyl_KOG0567XYZDPNESLASRFRALFVLRNLKDDRSVFYIGKAFNDDSALLKHELAYCLGQMQNKSAIPALGXYZAIGDGSVLDLLKEYSSDPVVEVAETCQLAAARLEWTLMKPLWERYRAMFKLRNLNSPESIXYZKALAQGMYCEDSALFRH…	>cele_KOG0659XYZFQIAMCFCHQRRVIHRDLKPQNLLVDNNGAIKLADFGLARAIGIPIRVYTHEVVTLWYRAXYZPEILMGAQRYSMGVDMWSIGCIFAEMATKKPLFQGDSEIDELFRIFRVLGTPTELEWNGVXYZESLPDYKATFPRDKFYDKKTGKHLLDDTAFEGLLIYDPSLRLNAKKALVHPYFDNMDTSKXYZLPAGNYRGELELFXYZ>ddes_KOG0659XYZYQARICFCHQRRILHRDLKPQNLLVDANRNIKIADFGLARAVGIPVRAYTHEIVTLWYRAXYZPEILLGAQRYSTGVDIWSIGCIFAEMARKKPLFQGDSEIDQIFRIFRILSTPTEEIWPNVXYZSHLPDYKSTFPSNSHQKMGQFVDTDGMDLLGETLIY…	>pcof_KOG0734XYZMKSIWEWIQFYISRTGCEEAKIPAQPKGALLTGPPANVALARKKSPCILFIDEIDAIGRKXYZRGGQAVHNEQENTLNQMLVEMDGFSTDQSVVVIAATNRSDILDPALLRPGRFDRQIFIPVXYZPDIKGRASIFRVHLQPIKTTLDKTELRRRCQCCNEAALIAARDAHEEVTAKDFEKAIERVXYZVAGMEKRAKFCSRTRRKRWPIMRRGMPLPDGFWNLLIRCSKVSIIPRGKGLGYAQYMPKDXYZQYLYSREQLMDRICMTLGGRVAEGRITTGAQDDLQKVTQICKKMLKIFGMSEKVGPLSFDXYZTPQPGPYSEATAQLIDQEVRGLVMSALNRTRDLLLAKKEXYZ>bxyl_KOG0734XYZMFRSLVTRII…	>pneg_KOG0784XYZLVYAVKDIVKGTGIPIDFEEVILSEMHYTRSIDEVVDSITRNNVALKGVIESTREGESEDXYZINMKLRRRLDLFANVVHIKTLDGIKTRHNKLDFVIIREQTEGEYSRQEHELVPGVIECLKXYZITTRVKCQRIAKFAFDYATKHNRKKVTAVHKANIMKLGDGLFLNVCKEMSKEFEQMIIDNXYZTCMQLVSRPEQFDVMVMPNLYGNIIDNLASGLVGGAGVVPGQSIGSDFVIFEPGSRHTFKXYZEASGRQIANPTAMILCCANMLDHLHLDQWGQALRLAVEKVIREGKVRTRDLKGYASTNEFXYZVSEVIDQFRLXYZ>gpal_KOG0784XYZLVYAVQDIVKSTGIPIEFEEVFLSEVYHSRSIDDVVESI…	>gpal_KOG0787XYZMRFSIQRFTFAGPIERPLAYYSQFRPASLTMQQYLDFGRRGSAFTSYHFLKTELLVRMANXYZIMQEFDLLPTKLLHTPSARHIGSWYKQSFSELLQFEGLEPSDTVLEKFNNQLRTILNRHNXYZTVVETMAEALIELKESRGVDIACERNIQYFLDRFYXDRERLKILCSEPIAMFIAATVDPAXYZGYIDPQCNVRDILLDAYENARFLSEQHFCVSPLLDVHCFNARMPNEQIRVPLVPLHLYYIXYZVFELLKNSMRATVEHKGTDDDLAEVRACIVLGAENFASQISGGGVSSAKLSNLFNYLYSTXYZAPRPSRDEFTTPFAGYGYGLPISRLYARYFLGDLSLTSMDGYGTDAVFVARTVMAXYZ>pneg_KOG0…	>nabe_KOG0852XYZTPKIGQKAPEFAGTAVVNGQFKEIKLDDYKGKYVVLFFYPLDFTFVCPTEIIAFSDRVKEXYZFQALGCHVIGASTDSHFTHLAWINTPRKQGGLGELDIPLLADKTMNVARAYGVLNEDTGIXYZPFRGLFIIDGKQNLRQVTVNDLPVGRSTLRLVQAFQYTDEHGEVCPAGWKPGSKTMDPEKXYZSKEYFGQVXYZ>bxyl_KOG0852XYZKAFIGKPAPEFTAEAVVDGDFKTVSLKDYRGKYVVLFFYPLDFTFVCPTEIIAFSEAADQXYZFRKLGVEVLAASTDSKFSHLAWINQPRKHGGLGEMKIPVIADTNHKISRDYGVLKEDEGIXYZAFRGLFIIDGHGTLRQITINDLPVGRSTLRLVQAFQYTDKH…	>cele_KOG0861XYZMKLYSILVFHKNVDTSDVKLFKSECDLSSFSFFQRGSVQEFMTFTAKLLVERSGLGARSSXYZVKENEYLVHCYVRNDGLSAVCVTDAEYQQRVAMSFLGRVLDDFTTRVPATQWPGIRSDKDXYZCSYTGLKDLLEKWQNPREADPMTRVQEEVEETKMVMHNTIQSVLDRGEKLDDLVKKSENLXYZSDQSKMFYTSARKMNKCCNYVXYZ>bxyl_KOG0861XYZMHLYALFVLHKDPTSGKATILKSASDVSSFAFFYRKNVGEFMSFTSRLLAERSETPSRNCXYZITEKEYRLRCFVRPDNLCGVCVTDQEYEDRVGFVCLSKVLDEFAQAVPSSKWPQIHKEEEXYZCDFSKLNELLVKWQNPREADALTRVQDE…	>cele_KOG0862XYZHILLTLIARVRDGLILATSIEGNDGSDMVKYSNQAKMLFKKLNGAPAQQSVESGPFVFHYXYZIIVQNICALVLCDRNFPRKVAFQYLSDIGQEFLNENSSRIEQVVRPYHFLEFDKYIQQAKXYZQRYGDTNKHAMNTVSNELQDVTRIMVTNIEDVIHRGEALNGMSKKYRDDAXYZ>bxyl_KOG0862XYZMVLQNLIARVSDGLILATSIEGADDPDMVKYTTQAKKLFRKLNGTPNPQIVESGPYLFYYXYZIVKGTICALALCERNFPRQSAFSFLEDVANEFIGQYGTQIDKTTRPYHFLEFDTYIQQAKXYZRKYGDRNRFAMSTVSSELQDVTRIMVSNIEDVIHRGEALNDLSKKYREDAXYZ>ddes_KOG…	>cele_KOG0876XYZVAVRSKHSLPDLPYDYADLEPVISHEIMQLHHQKHHATYVNNLNQIEEKLHEAVSKGNVKXYZEAIALQPALKFNGGGHINHSIFWTNLAKDGGEPSAELLTAIKSDFGSLDNLQKQLSASTVXYZAVGSGWGYCPKGKILKVATCANQDPLEATTGLVPLFGIDVWEHAYYLQYKNVRPDYVNAIXYZWKIANWKNVSERFAKAQQXYZ>mhap_KOG0876XYZLSKRFKHALPDLPYDYNALEPVISAEIMKIHHQKHHATYVNNLNVTEEKIQEALANGDIRXYZSAIQLQSVLKFNGGGHINHCIFWTNLCNDGGEPSGKLLQAINRDFGSLQGLQDRLNAIAIXYZAVGSGWGYNKIDKRLELACCQNQDPLEPTTG…	>cele_KOG0878XYZMPTIGHGSDRRTRFVLPNGYKKVLVQNVKDLDMLLMQSYKYIGEIGHGVSAKSRKGIVERXYZAAQLNIKLTNGNARLRTEESEXYZ>bxyl_KOG0878XYZMPSIGFRNAKATRDVLPNGFKKVLVHNAKELDMLLMQNKYYCGEIAHAVSAKTRKLIVERXYZAQQLNIKLTNGNARLRTEESEXYZ>ddes_KOG0878XYZMPKIGYGNAKVTRHVLPNGYKKVLVHNVKELDLLLMQSKRFCGEIAHAVSSKKRREIVERXYZAQQLRIVLTNGHARLRTEENEXYZ>rsim_KOG0878XYZMPKIGYGNARATRHMLPNGMKKVLIHNVKDLDVLLMQNKQYCGEIHHAVSSKKRKQIVERXYZAQQINIVLTNG…	>hgly_KOG0880XYZLIFASIINITQSNDAPKVTEKVYFDIKIGDESVPKTVENFVELAKKPKGEGYAGSVFHRVXYZIKDFMIQGGDFTKGDGTGGKSIWGEKFPDENFKLKHYGAGWLSMANSGKDTNGSQFFITCXYZKKTTWLDGRHVVFGKVLSGMSVVRRIEATKTLGGDRPEKEVTIAAAGQIPPFSVHKEDSXYZ>mhap_KOG0880XYZSFLLFCCKADKSKDDPKVTDKVFFEIEIGGKPVPKTVENFIELSKRPKGEGFTGSIFHRVXYZIKDFMIQGGDFTRGDGTGGRSIFGEKFADENFKLKHYGAGWLSMANSGKDTNGSQFFITCXYZKQTSWLDGKHVVFGKVVSGMNVVRRIESTPTLSGDRPEQEVVIASCGHIPMFS…	>nabe_KOG0888XYZAEARERTFIMIKPDGVHRGLVGKIIKRFEAKGFKLVAMKFMWADKALLEKHYADLAGRPFXYZFPGLVEYMSSGPVVPMVWEGLNVVKTGRVMLGATNPADSVPGSIRGDLCIQVGRNICHGSXYZDAVESANKEIALWFGEKELVNWQPCTKDWVYEXYZ>gros_KOG0888XYZDKNRERTFIAIKPDGVQRGLIAKIIKQFEQRGYKLVALKLVKSSIQHLEVHYQDLKEKSFXYZFPGLVQYMASGPIVAMVWEGLDVVKQGRVILGATNPLASAPGTIRGNFCIETGRNICHGSXYZDSMGQCSKHVALRMRDGGKREVMREKPSHHRNXYZ>bxyl_KOG0888XYZMSTTERTFIAVKPDGVQRGLVSKILARFE…	>bxyl_KOG0927XYZMKEYIARFGHGSAKLARQAQSKEKTMAKMIAGGLTEKVETEQVKQFYFFNPGDIPPPVIMXYZIQNVSFRYNDNTPYIYKNEYGIDLDTRIALVGPNGAGKSTFLKLVSGSITPTDGQIRRHVXYZHCKIGLYHEELPLDKSALEYMLESYPEVCPIKQLSDGQRRRVSFAWLAWQQPHLLLLDEPXYZTNHLDMESIDALAEAIGVILVSHDFRLVQQVADTIYICDHQTITRWEGDIFSFKKHLTQQXYZIASGKRXYZ>cele_KOG0927XYZMKDYVARFGHGSAKLARQAQSKEKTMAKMIAGGLAEKAVTETVKQFYFFDAGEIPPPVIMXYZVQHVSFRYNENTPWIYKDDFGIDLDTRIALVGPNGAGKSTLLK…	>ddes_KOG0934XYZEDKKSLMDRLMDEILSRNSGSCNFLEIDGLTVAYRRYATLYFCCGFDESDNELMHLDIIHXYZKFVEILDSYFSGVCELDVVFNCEKVYFFLDEYLLAGEVQESSVSEVIKAVRAQDKKQEEEXYZNKNPMYIERXYZ>rren_KOG0934XYZKVKKQITRELVATILARKPKMCAFLEYKDMKIVYKRYASLFFCCAIEQSDNELLCLEIIHXYZRYVELLDRYFGSVCELDIIFNFEKAYFILDEFLMTGEIQETSESEVLKAVNAQDLLQDEEXYZTKENMLRTTXYZ>gros_KOG0934XYZENKKQIARELITTILARKPKMCAFLEYKDMKIAYKRYASLYFCSAIEQSDNELLCLEIIHXYZRYVELLDRYFGS…	>ddes_KOG0937XYZMSDFGFPQTTEPKILQEYITQETHQLEIPRPPMAVTNAVSWRSEGIKYRKNEVFLDVIESXYZVNLLANASGTVLRSEIVGSIRMRVILSGMPELRLGLNDKVLFQSVGRSRGKAVELEDVKFXYZHQCVRLSRFESERTISFIPPDGEFELMSYRLSATIKPLIWVEVSVEKHAHSRAKSQFKRQXYZSIANHVEVIVPVPSDADSPKFKSPIGSAKYTPEIGAFVWTIRSFPGGREYRYLKIIEKSGXYZ>mhap_KOG0937XYZMLDFGYPQTTEPRILQEYITQETHRLEIPRPPMAVTNAVSWRSEGIKYRKNEVFLDVIESXYZVNLLANANGTVLRSEIVGSIRMRVILSGMPELRLGLNDKVLFQAVRKGRGKA…	>bxyl_KOG0938XYZMSQQGQVLSAHVAGKVAMKSYLSGMPECKFGINDKLTIESRRGATSEDSSKYRTTKDIQLXYZPFRVIPLVREISRNKMEVKVVIKSNFKPSLLAQKIEVRIPTPPNTSGVQLICMKGKAKYKXYZAGENAIVWKIKRMGGMKESQISAEIDLLRYLKVFEPKLNYSDHDVIKWVRYIGRSGLYETXYZRCXYZ>rsim_KOG0938XYZMSQQGQVLSAHVAGKVAMKSYLSGMPECKFGINDKLALEGKGRTGGDDPSKYRTTKDIQLXYZPFRVIPLVREVSRNKMEVKVVIKSNFKPSLLAQKIEVIIPTPPNTSGVQLICMKGKAKYKXYZSGENCICWKIKRMGGMKESQISAEVDLLRYLKVFEPKLNYSDHDVVK…	>bxyl_KOG0985XYZMQASDTHGVVFMITKHGFVQVFDVETGTSIYTLRVSSETIFVTAEHKSLNGFLGINRPGQXYZVLAIGIDDQAIVSYLKNQLQNPDLALKMATRCKLEGAEDLFVRKFNLLFGNGQYEEAARVXYZAVNAPNNILRTPGTLQKFQQPAVPGQSATPLLKYFNVLLESGQLNKYESLELCRPAIAQNXYZKKQLVEKWLSENKLECSEDLGDLVKTIDPTLALSIYLRGNVPHKVVQCFAETGQFEKYLFXYZQLRQVLRSNPDAAVAFAIRLATEGPDEKGLVDLHQIVDCFSDVNAVQQCTKFLLELVNKGXYZVTLEPNLQTRLLEMNLTMNPPVADAILGNNVLKDYDRAAIGQLCEKAGLLQRALEHFTDIXYZYDIKR…	>gpal_KOG0989XYZIPIYRPKFLDDLVSQEEIVKTISKLIDEDKLPHLLFYGPPGTGKFTSSQGTSSKGKRIKLXYZVILDEADAMTKDAQNALRRIIEKYTDSTRFCIICNYLSRIIPALQSRCTRFRFAPLSQKEXYZVLPRLNHIIEKEHLHAVTDEKNALFKLSKGDMRRIINILQSTALSAEIDEDSVYKCVGYPXYZHPNVVKDIFRVLDNSIEIAYKKLSNLSHGVALADLLEELIELLRPLDLPDEVFCLLCDRLXYZAHIEQRLAVGCSEKLQSLALISAFFEAFAXYZ>cele_KOG0989XYZSLFYRPKTLDDIAYQDEVVTMLKGALQGRDLPHLLFYGPPGTGKFSKSSLHSHRELKLKIXYZIILDEVDAMTREAQAAMRRV…	>cele_KOG1058XYZMPAIRACLEHRHSYDASCKRNAFMMLLHVDQARALDYLSGCIDQVGSFGDILQLVIVELIXYZYKVCHNNPNEASRFIRCVYNLLQSSSPAVRYEAAGTLVTLSNVPAAVKAAASAYIDLIVKXYZESDNNVKLIVLDRLVALRGSSSNEKILQGLVMDILRVLSSPGLEVRKKTLSLALDLVSSRXYZNVEDMVMFLKKEINKTATESNDENGKYRQELVKTLHAATIKFPDVASTIVPVLMEFLSDTXYZNEKASSYVLQFVREAVHKLPNLKNAILGALREGIPFIQSPTIFMSALWILATYCEADGALXYZDVLKLVKNSLGELPLVDGQEEQKPEEQQPEQQQKQKPKVTADGTYATQTALSSTVTTKKNXYZEKPPL…	>cele_KOG1088XYZFMSSRFLKNVTVGYPLNLVVKQFVEKDIEFDRDNTIVMLDRIQYEALIVAAAAVNQSDRIXYZPREKPEKWDETDEQLRVFHHLLMNIDVIDGELICPETKTVFPIRDGIPNMLVDAEKXYZ>bxyl_KOG1088XYZFLSTQFIKGVKEGYPLNLKSNSTEKKEFEFDPVMMVKLLPKMQYPVLLSTAQNIGIDVGLXYZPSQLPDNWKEDHDFLKKAAELALGYEIIDGELECPESGKVFKIKEGIPNMLIDREDXYZ>ddes_KOG1088XYZFLTSQFLKGVKIGYPLTIRATKIEKKDVEYNEEFTKRMLPKLDYGVLLQAAKSLDCDTEMXYZPKELAQDWESNEDFLQKVHNLIVGIEVVDGELECPETGRKFLIR…	>cele_KOG1180XYZLKIVFFIYDVVTFIPFKIFADPAEKLEKSERVKAEPDNGPTWKNVSAKDGLMNSSFEGIHXYZDLGTQWEECVRRYGNQPCMGTREVLKHKEKQSNGKIFEKWQMGDYHWRSYAQVDKRVNMIXYZASGLTSLGQQEKEPIILFAETREEWMTTALACMKMNFPIATMYATLGDEAVQFAINEVGAXYZKTISRGESVDVDLPFTFDQLLSRVPTRSKKDDLAFIMYTSGTTGNPKGVMISHQNIVAVTXYZAGQAFNIVLGPDDRYIGYLPLAHILEVCAEMVVFTKGVRIGYSSAQTLFDRAPKIMKGEHXYZGDCWVLQPTLMACVPAVMDRIFKAVIDEVNANSELFKQLFKTCYERKRSRYEEGYTSFILXYZNKLVF…	>cele_KOG1299XYZLIIERSQDAVTPLLNQWTYEAMIHEMLTLTNNRCTCTDNITANFGEIGQNIKTLISEFQEXYZKKHINKNLESIQDMKKTVSKHVHNLLGVSEVEQAIVSDGDHGKCINLVRGLLKNTKTREVXYZDIIRQHSXYZ>bxyl_KOG1299XYZLIIDRSEDPITPLLNQWTYEAMVHELIGITNNRVVMQSNKYMNFGDIGQNIKALMNDYQKXYZKAQTHQKLESISDMKRTVTKHVENLLEISELEQSLVATGDHSSHLQQLKTLLENPKTSDLXYZNALRQHEXYZ>ddes_KOG1299XYZVILDRSEDPVSPLLNQWTYEAMVHELIGINNNRVIMENNMYLNFGDIGQNIKALMNDYQKXYZKAQTHQQLESINDMKR…	>cele_KOG1342XYZMSYYDGDFGNFYYGQGHPMKPHRVRMTHSLIVNYGLYRKLNVMRPARASFSEITRYHSDDXYZYINFLRNVKSDNMSTFTDQMARFSVGEDCPVFDGMYEFCQLSCGGSLAAAARLNRQESEIXYZAINWMGGLHHAKKSEASGFCYSNDIVLAILELLKHHKRVLYIDIDVHHGDGVEEAFYTTDXYZRVMTVSFHKHGEYFPGTGDLKDVGAGSGKYYALNVPLRDGVDDVTYERIFRTIMGEVMARXYZFQPEAVVLQCGADSLAGDRLGVFNLTTYGHGKCVEYMKSFNVPLLLVGGGGYTIRNVSRCXYZWLYETDLPLHDYFDYFIPDYKLHIKPAALSNFNTPEFIDQTIVALLENLKQLPHVPSVQMXYZQSXYZ…	>bxyl_KOG1349XYZGQVDENTPRNKRLLSDQQSNVMVYLTGHGGVGFLKFQDAEEFTEVDVANVVETMYQQKREXYZSLYRSITSPNLEEESVSYHMDSYAFFCGRFLTKHVQDRNSTATMSGYSCPREDCLSGIGQXYZRTDLFNRDPSRVRVVDFFGARKXYZ>cele_KOG1349XYZGRHHPATPRSKRLLTDHQSNVLIYLTGHGGDSFMKFQDSEELTNVDLAYAIQTMFEDNRAXYZSMYEWIDSPNTHEESYSYDVDTYTHYTVNFLTKEVKALNSSANMQDYSCPARKCLSNTGVXYZRKDHYPKDVKRVRVTDFFGSSRXYZ>rsim_KOG1349XYZERVHPATPRNKRLLSDSQSNVLIYLTGHGGDGFLKFQDSEELTNVDLAD…	>bxyl_KOG1350XYZLILEGLIRGQEVIDTGNPITIPVGAETLGRIINVIGEPIDEEFVEMSVEQEILVTGIKVVXYZDLLAPYAKGGKIGLFGGAGVGKTVLIMELINNVAKAHGGYSVGVIDLKGKNSKVSLVYGQXYZMNEPPVCLTGLTVAEYFRDQEGQDVLLFIDNIFRFTQAGSEVSALLGRIPSAVGYQPTLAXYZTDMGGMQERITTTKKGSITSVQAIYVPADDLTDPAPATTFAHLDATTVLSRGIAELAIYPXYZAVDPLDSTSRIMDPNVVGERHYNIARGVQKILQDYKSLQDIIAILGMDELSEDDKLVVSRXYZARKIQRFLSQPFQVAEVFTGHQGKFVTLEQTIDGFESVLKGELDHIPEVAFYMQGAIDDVXYZHKKAE…	>ddes_KOG1355XYZGSVTVLLGAQWGDEGKGKVIDFLIGHNKVDQGGNNAGHTVVANGRKYDFHLIPSGLVDENXYZCYNVIGNGVVVNLDALFSELEHNGFKRWEKRLVISNRCHLVFGVHIQADGQQEGLLGTNKXYZEIGTTRRGIGPTYSSKCFRNGIRLADLLGDFDDFTKRYQSLVEFYKTQFNINLNEVEELAXYZHLKKHAETLKEMGVVDTVPLIHKMRLDGKSILVEGANGALLDIDFVGGACTGLGVPPTAIXYZKHIHGVVKAYQTRVGTGPFPTEQNEVGEKLQNVGREWGVTTGRRRRCGWLDLVLLRTANIXYZINGFTVXYZ>hgly_KOG1355XYZRGVTILLGAQWGDEGKGKVLDFLIGHHMVDDGGNNAGHTVLAN…	>bxyl_KOG1373XYZMGIKFLEFIKPFCGFIPEVSKPQRKIQFREKMLWTAITLFVFLVCCQIPLFLFGMLITVGXYZQAIVYVVSGMYGDPHEIGAGICLLIVVQLVVAGLIVLLLDELLQKGYGLGSGISLFIATNXYZICETIVWKAFSPTTVNTGRGTEFEGAVIALFHLLATRGDKVRALREAFYRQNLPNLMNLMXYZATVFVFAVVIYFQGFRVDLPIKSARYRGQQSSYPIKLFYTSNIPIILQSALVSNLYVISQXYZMLASRFGGNFIVNLLGTWSDASGYRSYPTGGLCYYLSPPESIGALLTDPIHGISYIAFMLXYZGSCAFFSKIWIDFSGSSAKDVAKQLKEQQMMMSGHRDTSMIKELNRYIPTAAAFGGLCIGXYZALSVT…	>bxyl_KOG1393XYZKNVGIQALEFYFPRRYIEQTAFEKFNGESEGKYTIGLGLKQMGYCDNNEDIVVGTETTIDXYZKSKSVKTSLMELFSANPNIEGVDIKNGCYGGTQALFHAVDWVYSNWETDGRLAIVVSADIXYZAAYAPGPARCTGGAGAMAFLVGPNAPLALERGLRTFHMSNVYDFYKPCKGINSEFPLVDGXYZNLSMVAYLSSVDESYKRYERHEKAQDFAAIIMHCPFYKLVQKGLARIYYALKARGELSTNXYZQTYFDKNFLSTAAKSSKELLNSKVAPNITFNQRIGNMYTPSMYAQLVAFLARAESLNGQRXYZILAFSYGSGSAAAMYSIKLNVNHDYRRIYECATEAVKRLEDRILTTPEEYTEAMSRRQALXYZAEAEK…	>cele_KOG1458XYZMLKSSYTTCLLVSEENDELIEVEEYIVTFDPLDGSSNIDCLVSIGTIFGIYKKRGDGPATXYZVDDVLKPGKEMVAAGYALYGSATMVVLSTGDGVNGFTLDSIGEFILTHPNMKCKEKGSIYXYZSLNEGYAQTWSKGFAEYIRTRKYPEAGKKAMGQRYVGSMVADVHRTILNGGIFLYPPTVSXYZAPNGKLRLLYECNPMAYIIEQAGGLATTGKERILDIQPTQPTQKFEIFHKSRKNHSPTRSXYZNHSRIEXYZ>pcof_KOG1458XYZMLKSSYTVGAMVSEENENVIEVEANISSLSTLDGSSNIDCLVSIGTIFGIFRKAGDGPPTXYZQQDILQPGRKMVAAGYALYGSATMVVLSTPGRVDGFTWTHIGE…
[truncated: 37 more columns]
